# Supplementary material for: Distinct Protein Expression Networks are Activated in Microglia Cells after Stimulation with IFN-γ and IL-4
Source: Cells. 2019 Jun 12;8(6):580. doi: 10.3390/cells8060580 (PMC6628119; doi:10.3390/cells8060580)
Supplement: Supplementary file 1 [file cells-08-00580-s001.zip]

Archive with 17 entries (14 files):
- Supplementary Figures  and Tables/
- Supplementary Figures  and Tables/.DS_Store
- __MACOSX/
- __MACOSX/Supplementary Figures  and Tables/
- __MACOSX/Supplementary Figures  and Tables/._.DS_Store
- Supplementary Figures  and Tables/Supplementary Figure 4.jpg
- __MACOSX/Supplementary Figures  and Tables/._Supplementary Figure 4.jpg
- Supplementary Figures  and Tables/Supplementary Figure 1.jpg
- __MACOSX/Supplementary Figures  and Tables/._Supplementary Figure 1.jpg
- Supplementary Figures  and Tables/Supplementary Figure 3.jpg
- __MACOSX/Supplementary Figures  and Tables/._Supplementary Figure 3.jpg
- Supplementary Figures  and Tables/Supplementary Figure 2.jpg
- __MACOSX/Supplementary Figures  and Tables/._Supplementary Figure 2.jpg
- Supplementary Figures  and Tables/Supplementary Table 1.xls
- __MACOSX/Supplementary Figures  and Tables/._Supplementary Table 1.xls
- Supplementary Figures  and Tables/Supplementary Table 2.xls
- __MACOSX/Supplementary Figures  and Tables/._Supplementary Table 2.xls
