# Supplementary material for: Distinct Protein Expression Networks are Activated in Microglia Cells after Stimulation with IFN-γ and IL-4
Source: Cells. 2019 Jun 12;8(6):580. doi: 10.3390/cells8060580 (PMC6628119; doi:10.3390/cells8060580)
Supplement: Supplementary file 1 [file cells-08-00580-s001.zip › Supplementary Figures and Tables/Supplementary Table 1.xls]

## Sheet: CHME-5 identified proteins
Majority protein IDs	Protein names	Gene names
A0AVT1	Ubiquitin-like modifier-activating enzyme 6	UBA6
A0FGR8	Extended synaptotagmin-2	ESYT2
A1L0T0	Acetolactate synthase-like protein	ILVBL
A3KN83-3;A3KN83-2;A3KN83;A3KN83-4;Q9Y2G9-3;Q9Y2G9	Protein strawberry notch homolog 1;Protein strawberry notch homolog 2	SBNO1;SBNO2
A4D1E9	GTP-binding protein 10	GTPBP10
A5PLL7	Transmembrane protein 189	TMEM189
A5YKK6	CCR4-NOT transcription complex subunit 1	CNOT1
A6NDG6	Phosphoglycolate phosphatase	PGP
A6NHR9	Structural maintenance of chromosomes flexible hinge domain-containing protein 1	SMCHD1
A6NKD9	Coiled-coil domain-containing protein 85C	CCDC85C
Q13765;E9PAV3-2;E9PAV3	Nascent polypeptide-associated complex subunit alpha;Nascent polypeptide-associated complex subunit alpha, muscle-specific form	NACA
O00116	Alkyldihydroxyacetonephosphate synthase, peroxisomal	AGPS
O00139	Kinesin-like protein KIF2A	KIF2A
O00148	ATP-dependent RNA helicase DDX39A	DDX39A
O00151	PDZ and LIM domain protein 1	PDLIM1
O00154	Cytosolic acyl coenzyme A thioester hydrolase	ACOT7
O00159	Unconventional myosin-Ic	MYO1C
O00161	Synaptosomal-associated protein 23	SNAP23
O00170	AH receptor-interacting protein	AIP
O00178	GTP-binding protein 1	GTPBP1
O00186	Syntaxin-binding protein 3	STXBP3
O00189	AP-4 complex subunit mu-1	AP4M1
O00203	AP-3 complex subunit beta-1	AP3B1
O00217	NADH dehydrogenase [ubiquinone] iron-sulfur protein 8, mitochondrial	NDUFS8
O00231	26S proteasome non-ATPase regulatory subunit 11	PSMD11
O00232	26S proteasome non-ATPase regulatory subunit 12	PSMD12
O00233	26S proteasome non-ATPase regulatory subunit 9	PSMD9
O00264	Membrane-associated progesterone receptor component 1	PGRMC1
O00267	Transcription elongation factor SPT5	SUPT5H
O00268	Transcription initiation factor TFIID subunit 4	TAF4
O00273	DNA fragmentation factor subunit alpha	DFFA
O00299	Chloride intracellular channel protein 1	CLIC1
O00303	Eukaryotic translation initiation factor 3 subunit F	EIF3F
O00399	Dynactin subunit 6	DCTN6
O00410	Importin-5	IPO5
O00411	DNA-directed RNA polymerase, mitochondrial	POLRMT
O00425	Insulin-like growth factor 2 mRNA-binding protein 3	IGF2BP3
O00429	Dynamin-1-like protein	DNM1L
O00442	RNA 3-terminal phosphate cyclase	RTCA
O00461	Golgi integral membrane protein 4	GOLIM4
O00468	Agrin	AGRN
O00469	Procollagen-lysine,2-oxoglutarate 5-dioxygenase 2	PLOD2
O00478-2;O00478;P78410-3;P78410-2;P78410;O00481-2;O00481-3;O00481-4;O00481	Butyrophilin subfamily 3 member A3;Butyrophilin subfamily 3 member A2;Butyrophilin subfamily 3 member A1	BTN3A3;BTN3A2;BTN3A1
O00483	Cytochrome c oxidase subunit NDUFA4	NDUFA4
O00487	26S proteasome non-ATPase regulatory subunit 14	PSMD14
O00499	Myc box-dependent-interacting protein 1	BIN1
O00505	Importin subunit alpha-4	KPNA3
O00541	Pescadillo homolog	PES1
O00560	Syntenin-1	SDCBP
O00566	U3 small nucleolar ribonucleoprotein protein MPP10	MPHOSPH10
O00567	Nucleolar protein 56	NOP56
O15523	ATP-dependent RNA helicase DDX3X;ATP-dependent RNA helicase DDX3Y	DDX3X;DDX3Y
O00629	Importin subunit alpha-3	KPNA4
O00743	Serine/threonine-protein phosphatase 6 catalytic subunit;Serine/threonine-protein phosphatase 6 catalytic subunit, N-terminally processed	PPP6C
O00754	Lysosomal alpha-mannosidase;Lysosomal alpha-mannosidase A peptide;Lysosomal alpha-mannosidase B peptide;Lysosomal alpha-mannosidase C peptide;Lysosomal alpha-mannosidase D peptide;Lysosomal alpha-mannosidase E peptide	MAN2B1
O00762	Ubiquitin-conjugating enzyme E2 C	UBE2C
O00764	Pyridoxal kinase	PDXK
O14497	AT-rich interactive domain-containing protein 1A	ARID1A
O14521	Succinate dehydrogenase [ubiquinone] cytochrome b small subunit, mitochondrial	SDHD
O14530	Thioredoxin domain-containing protein 9	TXNDC9
O14562	Ubiquitin domain-containing protein UBFD1	UBFD1
O14578	Citron Rho-interacting kinase	CIT
O14579	Coatomer subunit epsilon	COPE
P47813;O14602	Eukaryotic translation initiation factor 1A, X-chromosomal;Eukaryotic translation initiation factor 1A, Y-chromosomal	EIF1AX;EIF1AY
O14617	AP-3 complex subunit delta-1	AP3D1
O14653	Golgi SNAP receptor complex member 2	GOSR2
O14657	Torsin-1B	TOR1B
O14662	Syntaxin-16	STX16
O14672	Disintegrin and metalloproteinase domain-containing protein 10	ADAM10
O14744	Protein arginine N-methyltransferase 5	PRMT5
O14745	Na(+)/H(+) exchange regulatory cofactor NHE-RF1	SLC9A3R1
O14773	Tripeptidyl-peptidase 1	TPP1
O14776	Transcription elongation regulator 1	TCERG1
O14777	Kinetochore protein NDC80 homolog	NDC80
O14787	Transportin-2	TNPO2
O14791	Apolipoprotein L1	APOL1
O14818	Proteasome subunit alpha type-7	PSMA7
O14828	Secretory carrier-associated membrane protein 3	SCAMP3
O14879	Interferon-induced protein with tetratricopeptide repeats 3	IFIT3
O14908	PDZ domain-containing protein GIPC1	GIPC1
O14929	Histone acetyltransferase type B catalytic subunit	HAT1
O14933	Ubiquitin/ISG15-conjugating enzyme E2 L6	UBE2L6
O14936	Peripheral plasma membrane protein CASK	CASK
O14949	Cytochrome b-c1 complex subunit 8	UQCRQ
P19105;O14950	Myosin regulatory light chain 12A;Myosin regulatory light chain 12B	MYL12A;MYL12B
O14964	Hepatocyte growth factor-regulated tyrosine kinase substrate	HGS
O14965	Aurora kinase A	AURKA
O14974	Protein phosphatase 1 regulatory subunit 12A	PPP1R12A
O14976	Cyclin-G-associated kinase	GAK
O14979	Heterogeneous nuclear ribonucleoprotein D-like	HNRNPDL
O14980	Exportin-1	XPO1
O14981	TATA-binding protein-associated factor 172	BTAF1
O15027	Protein transport protein Sec16A	SEC16A
O15031	Plexin-B2	PLXNB2
O15042	U2 snRNP-associated SURP motif-containing protein	U2SURP
O15067	Phosphoribosylformylglycinamidine synthase	PFAS
O15084	Serine/threonine-protein phosphatase 6 regulatory ankyrin repeat subunit A	ANKRD28
O15091	Mitochondrial ribonuclease P protein 3	KIAA0391
O15111	Inhibitor of nuclear factor kappa-B kinase subunit alpha	CHUK
O15116	U6 snRNA-associated Sm-like protein LSm1	LSM1
O15118	Niemann-Pick C1 protein	NPC1
O15121	Sphingolipid delta(4)-desaturase DES1	DEGS1
O15126	Secretory carrier-associated membrane protein 1	SCAMP1
O15127	Secretory carrier-associated membrane protein 2	SCAMP2
O15143	Actin-related protein 2/3 complex subunit 1B	ARPC1B
O15144	Actin-related protein 2/3 complex subunit 2	ARPC2
O15145	Actin-related protein 2/3 complex subunit 3	ARPC3
O15160-2;O15160	DNA-directed RNA polymerases I and III subunit RPAC1	POLR1C
O15164-2;O15164	Transcription intermediary factor 1-alpha	TRIM24
O15173;O15173-2	Membrane-associated progesterone receptor component 2	PGRMC2
O15230	Laminin subunit alpha-5	LAMA5
O15258	Protein RER1	RER1
O15260-2;O15260;O15260-3	Surfeit locus protein 4	SURF4
O15269	Serine palmitoyltransferase 1	SPTLC1
O15270	Serine palmitoyltransferase 2	SPTLC2
O15294;O15294-3;O15294-2;O15294-4	UDP-N-acetylglucosamine--peptide N-acetylglucosaminyltransferase 110 kDa subunit	OGT
O15305;O15305-2	Phosphomannomutase 2	PMM2
O15320-9;O15320-8;O15320-6;O15320-7;O15320-2;O15320-4;O15320-3;O15320-10;O15320;O15320-5	cTAGE family member 5	CTAGE5
O15344-2;O15344	E3 ubiquitin-protein ligase Midline-1	MID1
O15355	Protein phosphatase 1G	PPM1G
O15357;O15357-2	Phosphatidylinositol 3,4,5-trisphosphate 5-phosphatase 2	INPPL1
O15371-2;O15371-3;O15371	Eukaryotic translation initiation factor 3 subunit D	EIF3D
O15372	Eukaryotic translation initiation factor 3 subunit H	EIF3H
O15379;O15379-2	Histone deacetylase 3	HDAC3
O15382;O15382-2	Branched-chain-amino-acid aminotransferase, mitochondrial	BCAT2
O15397	Importin-8	IPO8
O15400-2;O15400	Syntaxin-7	STX7
O15427	Monocarboxylate transporter 4	SLC16A3
O15439-2;O15439	Multidrug resistance-associated protein 4	ABCC4
O15460-2;O15460	Prolyl 4-hydroxylase subunit alpha-2	P4HA2
O15498;O15498-2	Synaptobrevin homolog YKT6	YKT6
O15511;O15511-2	Actin-related protein 2/3 complex subunit 5	ARPC5
O15533-2;O15533;O15533-3;O15533-4	Tapasin	TAPBP
O43143	Pre-mRNA-splicing factor ATP-dependent RNA helicase DHX15	DHX15
O43148;O43148-2	mRNA cap guanine-N7 methyltransferase	RNMT
O43156	TELO2-interacting protein 1 homolog	TTI1
O43159	Ribosomal RNA-processing protein 8	RRP8
O43169	Cytochrome b5 type B	CYB5B
O43172-2;O43172	U4/U6 small nuclear ribonucleoprotein Prp4	PRPF4
O43175	D-3-phosphoglycerate dehydrogenase	PHGDH
O43237;O43237-2	Cytoplasmic dynein 1 light intermediate chain 2	DYNC1LI2
O43242;O43242-2	26S proteasome non-ATPase regulatory subunit 3	PSMD3
O43251-9;Q9NWB1-3;O43251-4;O43251-5;O43251-10;O43251-2;O43251;Q9NWB1-4;Q9NWB1-5;Q9NWB1;O43251-7;Q9NWB1-2;O43251-6;O43251-8;A6NFN3;A6NFN3-2;O43251-3	RNA binding protein fox-1 homolog 2;RNA binding protein fox-1 homolog 1;RNA binding protein fox-1 homolog 3	RBFOX2;RBFOX1;RBFOX3
O43252	Bifunctional 3-phosphoadenosine 5-phosphosulfate synthase 1;Sulfate adenylyltransferase;Adenylyl-sulfate kinase	PAPSS1
O43264;O43264-2	Centromere/kinetochore protein zw10 homolog	ZW10
O43290	U4/U6.U5 tri-snRNP-associated protein 1	SART1
O43294-2;O43294	Transforming growth factor beta-1-induced transcript 1 protein	TGFB1I1
O43301	Heat shock 70 kDa protein 12A	HSPA12A
O43324;O43324-2	Eukaryotic translation elongation factor 1 epsilon-1	EEF1E1
O43390;O43390-2;O43390-3;O43390-4	Heterogeneous nuclear ribonucleoprotein R	HNRNPR
O43396	Thioredoxin-like protein 1	TXNL1
O43399;O43399-5;O43399-7	Tumor protein D54	TPD52L2
O43399-2;O43399-4;O43399-3;O43399-6	Tumor protein D54	TPD52L2
O43432-4;O43432;O43432-3	Eukaryotic translation initiation factor 4 gamma 3	EIF4G3
O43447	Peptidyl-prolyl cis-trans isomerase H	PPIH
O43488	Aflatoxin B1 aldehyde reductase member 2	AKR7A2
O43491;O43491-4;O43491-3;O43491-2	Band 4.1-like protein 2	EPB41L2
O43504	Ragulator complex protein LAMTOR5	LAMTOR5
O43583	Density-regulated protein	DENR
O43592	Exportin-T	XPOT
O43598;O43598-2	2-deoxynucleoside 5-phosphate N-hydrolase 1	DNPH1
O43615	Mitochondrial import inner membrane translocase subunit TIM44	TIMM44
O43617;O43617-2	Trafficking protein particle complex subunit 3	TRAPPC3
O43657	Tetraspanin-6	TSPAN6
O43660-2;O43660	Pleiotropic regulator 1	PLRG1
O43663-4;O43663;O43663-2;O43663-3	Protein regulator of cytokinesis 1	PRC1
O43670-2;O43670;O43670-4;O43670-3	BUB3-interacting and GLEBS motif-containing protein ZNF207	ZNF207
O43681	ATPase ASNA1	ASNA1
O43684-2;O43684	Mitotic checkpoint protein BUB3	BUB3
O43707;O43707-2	Alpha-actinin-4	ACTN4
O43708-2;O43708;O43708-3	Maleylacetoacetate isomerase	GSTZ1
O43747;O43747-2	AP-1 complex subunit gamma-1	AP1G1
O43760;O43760-2	Synaptogyrin-2	SYNGR2
O43765	Small glutamine-rich tetratricopeptide repeat-containing protein alpha	SGTA
O43776	Asparagine--tRNA ligase, cytoplasmic	NARS
O43795	Unconventional myosin-Ib	MYO1B
O43809	Cleavage and polyadenylation specificity factor subunit 5	NUDT21
O43813	LanC-like protein 1	LANCL1
O43819	Protein SCO2 homolog, mitochondrial	SCO2
O43837;O43837-2	Isocitrate dehydrogenase [NAD] subunit beta, mitochondrial	IDH3B
O43847;O43847-2	Nardilysin	NRD1
O43852;O43852-3;O43852-6;O43852-10;O43852-5;O43852-15	Calumenin	CALU
O43852-2;O43852-4	Calumenin	CALU
O43854-2;O43854	EGF-like repeat and discoidin I-like domain-containing protein 3	EDIL3
O43865;O43865-2;Q96HN2-4;Q96HN2-3;Q96HN2-2;Q96HN2	Putative adenosylhomocysteinase 2;Putative adenosylhomocysteinase 3	AHCYL1;AHCYL2
O60216	Double-strand-break repair protein rad21 homolog	RAD21
O60231	Putative pre-mRNA-splicing factor ATP-dependent RNA helicase DHX16	DHX16
O60232	Sjoegren syndrome/scleroderma autoantigen 1	SSSCA1
O60256;O60256-3;O60256-4;O60256-2	Phosphoribosyl pyrophosphate synthase-associated protein 2	PRPSAP2
O60264	SWI/SNF-related matrix-associated actin-dependent regulator of chromatin subfamily A member 5	SMARCA5
O60271-4;O60271-2;O60271;O60271-5;O60271-3;O60271-9	C-Jun-amino-terminal kinase-interacting protein 4	SPAG9
O60306	Intron-binding protein aquarius	AQR
O60313-2;O60313	Dynamin-like 120 kDa protein, mitochondrial;Dynamin-like 120 kDa protein, form S1	OPA1
O60341;O60341-2	Lysine-specific histone demethylase 1A	KDM1A
O60427;O60427-2	Fatty acid desaturase 1	FADS1
O60443	Non-syndromic hearing impairment protein 5	DFNA5
O60488-2;O60488	Long-chain-fatty-acid--CoA ligase 4	ACSL4
O60493-4;O60493;O60493-2	Sorting nexin-3	SNX3
O60502;O60502-4;O60502-2;O60502-3	Protein O-GlcNAcase	MGEA5
O60506;O60506-2;O60506-3;O60506-4;O60506-5	Heterogeneous nuclear ribonucleoprotein Q	SYNCRIP
O60518	Ran-binding protein 6	RANBP6
O60524-4;O60524-5;O60524-3;O60524	Nuclear export mediator factor NEMF	NEMF
O60547-2;O60547	GDP-mannose 4,6 dehydratase	GMDS
O60566-2;O60566;O60566-3	Mitotic checkpoint serine/threonine-protein kinase BUB1 beta	BUB1B
O60568	Procollagen-lysine,2-oxoglutarate 5-dioxygenase 3	PLOD3
O60573;O60573-2	Eukaryotic translation initiation factor 4E type 2	EIF4E2
O60610;O60610-2;O60610-3	Protein diaphanous homolog 1	DIAPH1
O60645-2;O60645-3;O60645	Exocyst complex component 3	EXOC3
O60664-4;O60664;O60664-3	Perilipin-3	PLIN3
O60684;O15131	Importin subunit alpha-7;Importin subunit alpha-6	KPNA6;KPNA5
O60701;O60701-2;O60701-3	UDP-glucose 6-dehydrogenase	UGDH
O60716-21;O60716-19;O60716-18;O60716-17;O60716-13;O60716-11;O60716-10;O60716-9;O60716-5;O60716-3;O60716-2;O60716;O60716-24;O60716-23;O60716-22;O60716-20;O60716-16;O60716-15;O60716-14;O60716-12;O60716-8;O60716-7;O60716-6;O60716-4;O60716-29;O60716-27;O60716-26;O60716-25;O60716-32;O60716-31;O60716-30;O60716-28	Catenin delta-1	CTNND1
O60749;O60749-2	Sorting nexin-2	SNX2
O60763;O60763-2	General vesicular transport factor p115	USO1
Q99880;Q99879;Q99877;Q93079;Q5QNW6;P62807;P58876;P57053;O60814;Q5QNW6-2	Histone H2B type 1-L;Histone H2B type 1-M;Histone H2B type 1-N;Histone H2B type 1-H;Histone H2B type 2-F;Histone H2B type 1-C/E/F/G/I;Histone H2B type 1-D;Histone H2B type F-S;Histone H2B type 1-K	HIST1H2BL;HIST1H2BM;HIST1H2BN;HIST1H2BH;HIST2H2BF;HIST1H2BC;HIST1H2BD;H2BFS;HIST1H2BK
O60832;O60832-2	H/ACA ribonucleoprotein complex subunit 4	DKC1
O60841	Eukaryotic translation initiation factor 5B	EIF5B
O60884	DnaJ homolog subfamily A member 2	DNAJA2
O60885;O60885-2;O60885-3	Bromodomain-containing protein 4	BRD4
O60888-3;O60888;O60888-2	Protein CutA	CUTA
O60925	Prefoldin subunit 1	PFDN1
O75037-3;O75037-4;O75037-2;O75037;Q7Z4S6-6;Q7Z4S6-3;Q7Z4S6-5;Q7Z4S6-2;Q7Z4S6;Q7Z4S6-4	Kinesin-like protein KIF21B;Kinesin-like protein KIF21A	KIF21B;KIF21A
O75083;O75083-3	WD repeat-containing protein 1	WDR1
O75116	Rho-associated protein kinase 2	ROCK2
O75122-3	CLIP-associating protein 2	CLASP2
O75131	Copine-3	CPNE3
O75150;O75150-3;O75150-4	E3 ubiquitin-protein ligase BRE1B	RNF40
O75152	Zinc finger CCCH domain-containing protein 11A	ZC3H11A
O75153	Clustered mitochondria protein homolog	CLUH
O75165	DnaJ homolog subfamily C member 13	DNAJC13
O75170-6;O75170-2;O75170-4;O75170-3;O75170-5;O75170	Serine/threonine-protein phosphatase 6 regulatory subunit 2	PPP6R2
O75179-6;O75179-7;O75179-2;O75179;O75179-3;O75179-4	Ankyrin repeat domain-containing protein 17	ANKRD17
O75190-3;O75190;O75190-2	DnaJ homolog subfamily B member 6	DNAJB6
O75306-2;O75306	NADH dehydrogenase [ubiquinone] iron-sulfur protein 2, mitochondrial	NDUFS2
O75312	Zinc finger protein ZPR1	ZPR1
O75319-2;O75319	RNA/RNP complex-1-interacting phosphatase	DUSP11
O75340-2;O75340	Programmed cell death protein 6	PDCD6
O75347;O75347-2	Tubulin-specific chaperone A	TBCA
O75351	Vacuolar protein sorting-associated protein 4B	VPS4B
O75352-2;O75352	Mannose-P-dolichol utilization defect 1 protein	MPDU1
O75367-2;O75367-3;O75367	Core histone macro-H2A.1	H2AFY
O75369-2;O75369-9;O75369;O75369-8;O75369-6;O75369-3;O75369-7;O75369-5;O75369-4	Filamin-B	FLNB
O75390	Citrate synthase, mitochondrial	CS
O75396	Vesicle-trafficking protein SEC22b	SEC22B
O75400-2;O75400-3;O75400	Pre-mRNA-processing factor 40 homolog A	PRPF40A
O75410-5;O75410-4;O75410-6;O75410-3;O75410-7;O75410;O75410-2	Transforming acidic coiled-coil-containing protein 1	TACC1
O75431-2;O75431	Metaxin-2	MTX2
O75436	Vacuolar protein sorting-associated protein 26A	VPS26A
O75439	Mitochondrial-processing peptidase subunit beta	PMPCB
O75448-2;O75448	Mediator of RNA polymerase II transcription subunit 24	MED24
O75475;O75475-3;O75475-2	PC4 and SFRS1-interacting protein	PSIP1
O75477	Erlin-1	ERLIN1
O75489	NADH dehydrogenase [ubiquinone] iron-sulfur protein 3, mitochondrial	NDUFS3
O75494-5;O75494-4;O75494-6;O75494-3;O75494-2;O75494;Q8WXF0	Serine/arginine-rich splicing factor 10;Serine/arginine-rich splicing factor 12	SRSF10;SRSF12
O75521-2;O75521	Enoyl-CoA delta isomerase 2, mitochondrial	ECI2
O75530-3;O75530;O75530-2	Polycomb protein EED	EED
O75531	Barrier-to-autointegration factor;Barrier-to-autointegration factor, N-terminally processed	BANF1
O75533	Splicing factor 3B subunit 1	SF3B1
O75534;O75534-4;O75534-2;O75534-3	Cold shock domain-containing protein E1	CSDE1
O75569-3;O75569-2;O75569	Interferon-inducible double-stranded RNA-dependent protein kinase activator A	PRKRA
O75607	Nucleoplasmin-3	NPM3
O75608-2;O75608	Acyl-protein thioesterase 1	LYPLA1
O75643	U5 small nuclear ribonucleoprotein 200 kDa helicase	SNRNP200
O75663;O75663-2	TIP41-like protein	TIPRL
O75688-4;O75688-2;O75688;O75688-5	Protein phosphatase 1B	PPM1B
O75691	Small subunit processome component 20 homolog	UTP20
O75694-2;O75694	Nuclear pore complex protein Nup155	NUP155
O75717;O75717-2	WD repeat and HMG-box DNA-binding protein 1	WDHD1
O75718	Cartilage-associated protein	CRTAP
O75746;O75746-2	Calcium-binding mitochondrial carrier protein Aralar1	SLC25A12
O75821	Eukaryotic translation initiation factor 3 subunit G	EIF3G
O75822-3;O75822;O75822-2	Eukaryotic translation initiation factor 3 subunit J	EIF3J
O75828	Carbonyl reductase [NADPH] 3	CBR3
O75832;O75832-2	26S proteasome non-ATPase regulatory subunit 10	PSMD10
O75843	AP-1 complex subunit gamma-like 2	AP1G2
O75844	CAAX prenyl protease 1 homolog	ZMPSTE24
O75874	Isocitrate dehydrogenase [NADP] cytoplasmic	IDH1
O75884;O75884-2	Putative hydrolase RBBP9	RBBP9
O75915	PRA1 family protein 3	ARL6IP5
O75934	Pre-mRNA-splicing factor SPF27	BCAS2
O75935-3;O75935;O75935-2	Dynactin subunit 3	DCTN3
O75937	DnaJ homolog subfamily C member 8	DNAJC8
O75940	Survival of motor neuron-related-splicing factor 30	SMNDC1
O75947;O75947-2	ATP synthase subunit d, mitochondrial	ATP5H
O75955;O75955-2	Flotillin-1	FLOT1
O75962-5;O75962-2;O75962-4;O75962	Triple functional domain protein	TRIO
O75964	ATP synthase subunit g, mitochondrial	ATP5L
O75976;O75976-2	Carboxypeptidase D	CPD
O76003	Glutaredoxin-3	GLRX3
O76021	Ribosomal L1 domain-containing protein 1	RSL1D1
O76024	Wolframin	WFS1
O76031	ATP-dependent Clp protease ATP-binding subunit clpX-like, mitochondrial	CLPX
O76071	Probable cytosolic iron-sulfur protein assembly protein CIAO1	CIAO1
O76094-2;O76094	Signal recognition particle subunit SRP72	SRP72
O94760-2;O94760	N(G),N(G)-dimethylarginine dimethylaminohydrolase 1	DDAH1
O94763-2;O94763-3;O94763;O94763-4	Unconventional prefoldin RPB5 interactor 1	URI1
O94776;O94776-2	Metastasis-associated protein MTA2	MTA2
O94822;O94822-3	E3 ubiquitin-protein ligase listerin	LTN1
O94826	Mitochondrial import receptor subunit TOM70	TOMM70A
O94842-3;O94842-2;O94842;O15405-2;O15405	TOX high mobility group box family member 4;TOX high mobility group box family member 3	TOX4;TOX3
O94855;O94855-2	Protein transport protein Sec24D	SEC24D
O94888	UBX domain-containing protein 7	UBXN7
O94903	Proline synthase co-transcribed bacterial homolog protein	PROSC
O94905	Erlin-2	ERLIN2
O94906;O94906-2	Pre-mRNA-processing factor 6	PRPF6
O94925-3;O94925	Glutaminase kidney isoform, mitochondrial	GLS
O94973;O94973-2;O94973-3	AP-2 complex subunit alpha-2	AP2A2
O94979-6;O94979-3;O94979-10;O94979-4;O94979-9;O94979-2;O94979;O94979-8;O94979-7;O94979-5	Protein transport protein Sec31A	SEC31A
O94992	Protein HEXIM1	HEXIM1
O95067	G2/mitotic-specific cyclin-B2	CCNB2
O95071-2;O95071	E3 ubiquitin-protein ligase UBR5	UBR5
O95104-3;O95104;O95104-2	Splicing factor, arginine/serine-rich 15	SCAF4
O95159	Zinc finger protein-like 1	ZFPL1
O95163	Elongator complex protein 1	IKBKAP
O95168-2;O95168	NADH dehydrogenase [ubiquinone] 1 beta subcomplex subunit 4	NDUFB4
O95197-3;O95197-6;O95197-5;O95197-4;O95197-7;O95197-2;O95197	Reticulon-3	RTN3
O95202	LETM1 and EF-hand domain-containing protein 1, mitochondrial	LETM1
O95219-2;O95219	Sorting nexin-4	SNX4
O95232	Luc7-like protein 3	LUC7L3
O95235;O95235-2	Kinesin-like protein KIF20A	KIF20A
O95239;O95239-2	Chromosome-associated kinesin KIF4A	KIF4A
O95251-2;O95251-4;O95251;O95251-3;O95251-5	Histone acetyltransferase KAT7	KAT7
O95273-2;O95273	Cyclin-D1-binding protein 1	CCNDBP1
O95292	Vesicle-associated membrane protein-associated protein B/C	VAPB
O95299;O95299-2	NADH dehydrogenase [ubiquinone] 1 alpha subcomplex subunit 10, mitochondrial	NDUFA10
O95302;O95302-3	Peptidyl-prolyl cis-trans isomerase FKBP9	FKBP9
O95336	6-phosphogluconolactonase	PGLS
O95340;O95340-2	Bifunctional 3-phosphoadenosine 5-phosphosulfate synthase 2;Sulfate adenylyltransferase;Adenylyl-sulfate kinase	PAPSS2
O95347;O95347-2	Structural maintenance of chromosomes protein 2	SMC2
O95372	Acyl-protein thioesterase 2	LYPLA2
O95373	Importin-7	IPO7
O95376	E3 ubiquitin-protein ligase ARIH2	ARIH2
O95396	Adenylyltransferase and sulfurtransferase MOCS3;Molybdopterin-synthase adenylyltransferase;Molybdopterin-synthase sulfurtransferase	MOCS3
O95400	CD2 antigen cytoplasmic tail-binding protein 2	CD2BP2
O95433;O95433-2	Activator of 90 kDa heat shock protein ATPase homolog 1	AHSA1
O95453-2;O95453-3;O95453	Poly(A)-specific ribonuclease PARN	PARN
O95470	Sphingosine-1-phosphate lyase 1	SGPL1
O95478	Ribosome biogenesis protein NSA2 homolog	NSA2
O95486;O95486-2	Protein transport protein Sec24A	SEC24A
O95487-2;O95487;O95487-3	Protein transport protein Sec24B	SEC24B
O95571	Persulfide dioxygenase ETHE1, mitochondrial	ETHE1
O95573	Long-chain-fatty-acid--CoA ligase 3	ACSL3
O95602	DNA-directed RNA polymerase I subunit RPA1	POLR1A
O95613-2;O95613	Pericentrin	PCNT
O95630	STAM-binding protein	STAMBP
O95714	E3 ubiquitin-protein ligase HERC2	HERC2
O95721	Synaptosomal-associated protein 29	SNAP29
O95747	Serine/threonine-protein kinase OSR1	OXSR1
O95757	Heat shock 70 kDa protein 4L	HSPA4L
O95758-1;O95758-6;O95758-2;O95758;O95758-5;O95758-4;O95758-7	Polypyrimidine tract-binding protein 3	PTBP3
O95777	U6 snRNA-associated Sm-like protein LSm8	LSM8
O95782-2;O95782	AP-2 complex subunit alpha-1	AP2A1
O95786-2;O95786	Probable ATP-dependent RNA helicase DDX58	DDX58
O95793-2;O95793;O95793-3	Double-stranded RNA-binding protein Staufen homolog 1	STAU1
O95801	Tetratricopeptide repeat protein 4	TTC4
O95816;O95816-2	BAG family molecular chaperone regulator 2	BAG2
O95819-4;O95819-2;O95819;O95819-5;O95819-3;Q8N4C8-5;Q8N4C8-2;Q8N4C8-3;Q8N4C8-4;Q8N4C8	Mitogen-activated protein kinase kinase kinase kinase 4;Misshapen-like kinase 1	MAP4K4;MINK1
O95831-3;O95831;O95831-2	Apoptosis-inducing factor 1, mitochondrial	AIFM1
O95861-4;O95861;O95861-2;O95861-3	3(2),5-bisphosphate nucleotidase 1	BPNT1
O95864;O95864-3;O95864-4;O95864-2	Fatty acid desaturase 2	FADS2
O95865	N(G),N(G)-dimethylarginine dimethylaminohydrolase 2	DDAH2
O95881	Thioredoxin domain-containing protein 12	TXNDC12
O95983-2;O95983	Methyl-CpG-binding domain protein 3	MBD3
O96000;O96000-2	NADH dehydrogenase [ubiquinone] 1 beta subcomplex subunit 10	NDUFB10
O96005;O96005-4;O96005-3	Cleft lip and palate transmembrane protein 1	CLPTM1
O96007	Molybdopterin synthase catalytic subunit	MOCS2
O96008;O96008-2	Mitochondrial import receptor subunit TOM40 homolog	TOMM40
O96013-2;O96013-3;O96013-4;O96013	Serine/threonine-protein kinase PAK 4	PAK4
O96019;O96019-2	Actin-like protein 6A	ACTL6A
O96028	Histone-lysine N-methyltransferase NSD2	WHSC1
P00167-2;P00167;P00167-3	Cytochrome b5	CYB5A
P00338;P00338-3;P00338-4;P00338-5;P00338-2	L-lactate dehydrogenase A chain	LDHA
P00367;P00367-3;P00367-2;P49448	Glutamate dehydrogenase 1, mitochondrial;Glutamate dehydrogenase 2, mitochondrial	GLUD1;GLUD2
P00374;P00374-2	Dihydrofolate reductase	DHFR
P00387-2;P00387;P00387-3	NADH-cytochrome b5 reductase 3;NADH-cytochrome b5 reductase 3 membrane-bound form;NADH-cytochrome b5 reductase 3 soluble form	CYB5R3
P00390-5;P00390-4;P00390-2;P00390-3;P00390	Glutathione reductase, mitochondrial	GSR
P00403	Cytochrome c oxidase subunit 2	MT-CO2
P00441	Superoxide dismutase [Cu-Zn]	SOD1
P00491	Purine nucleoside phosphorylase	PNP
P00492	Hypoxanthine-guanine phosphoribosyltransferase	HPRT1
P00505;P00505-2	Aspartate aminotransferase, mitochondrial	GOT2
P00533;P00533-4;P00533-3	Epidermal growth factor receptor	EGFR
P00558;P00558-2	Phosphoglycerate kinase 1	PGK1
P00568	Adenylate kinase isoenzyme 1	AK1
P00966	Argininosuccinate synthase	ASS1
P01111	GTPase NRas	NRAS
P01116-2;P01116	GTPase KRas;GTPase KRas, N-terminally processed	KRAS
P02452	Collagen alpha-1(I) chain	COL1A1
P02462-2;P02462	Collagen alpha-1(IV) chain;Arresten	COL4A1
P02545;P02545-6;P02545-3;P02545-5;P02545-4	Prelamin-A/C;Lamin-A/C	LMNA
P02545-2	Prelamin-A/C;Lamin-A/C	LMNA
P02751-17;P02751-3;P02751;P02751-6;P02751-5;P02751-9;P02751-14;P02751-8;P02751-7;P02751-15;P02751-10;P02751-13;P02751-11;P02751-12;P02751-4	Fibronectin;Anastellin;Ugl-Y1;Ugl-Y2;Ugl-Y3	FN1
P02786	Transferrin receptor protein 1;Transferrin receptor protein 1, serum form	TFRC
P02792	Ferritin light chain	FTL
P02794	Ferritin heavy chain;Ferritin heavy chain, N-terminally processed	FTH1
P04040	Catalase	CAT
P04062-4;P04062-2;P04062;P04062-5;P04062-3	Glucosylceramidase	GBA
P04075;P04075-2	Fructose-bisphosphate aldolase A	ALDOA
P04080	Cystatin-B	CSTB
P04083	Annexin A1	ANXA1
P04150-9;P04150-2;P04150-8;P04150;P04150-6;P04150-10;P04150-3;P04150-7;P04150-5	Glucocorticoid receptor	NR3C1
P04156-2;P04156	Major prion protein	PRNP
P04179-4;P04179-2;P04179;P04179-3	Superoxide dismutase [Mn], mitochondrial	SOD2
P04181;P04181-2	Ornithine aminotransferase, mitochondrial;Ornithine aminotransferase, hepatic form;Ornithine aminotransferase, renal form	OAT
P04183	Thymidine kinase, cytosolic	TK1
P04216	Thy-1 membrane glycoprotein	THY1
P04233-2;P04233-3;P04233	HLA class II histocompatibility antigen gamma chain	CD74
P04350	Tubulin beta-4A chain	TUBB4A
P04406;P04406-2	Glyceraldehyde-3-phosphate dehydrogenase	GAPDH
P04632	Calpain small subunit 1	CAPNS1
P04637-4;P04637;P04637-5;P04637-6;P04637-2;P04637-3;P04637-7	Cellular tumor antigen p53	TP53
P04792	Heat shock protein beta-1	HSPB1
P04818;P04818-2;P04818-3	Thymidylate synthase	TYMS
P04843	Dolichyl-diphosphooligosaccharide--protein glycosyltransferase subunit 1	RPN1
P04844-2;P04844	Dolichyl-diphosphooligosaccharide--protein glycosyltransferase subunit 2	RPN2
P04899;P04899-4;P04899-6;P04899-3;P04899-5;P04899-2	Guanine nucleotide-binding protein G(i) subunit alpha-2	GNAI2
Q99878;Q96KK5;Q9BTM1;Q16777;Q93077;Q7L7L0;Q6FI13;P20671;P0C0S8;P04908;Q96QV6;P16104;Q9BTM1-2	Histone H2A type 1-J;Histone H2A type 1-H;Histone H2A.J;Histone H2A type 2-C;Histone H2A type 1-C;Histone H2A type 3;Histone H2A type 2-A;Histone H2A type 1-D;Histone H2A type 1;Histone H2A type 1-B/E;Histone H2A type 1-A;Histone H2AX	HIST1H2AJ;HIST1H2AH;H2AFJ;HIST2H2AC;HIST1H2AC;HIST3H2A;HIST2H2AA3;HIST1H2AD;HIST1H2AG;HIST1H2AB;HIST1H2AA;H2AFX
P05023-4;P05023;P05023-3;P05023-2	Sodium/potassium-transporting ATPase subunit alpha-1	ATP1A1
P05026-2;P05026	Sodium/potassium-transporting ATPase subunit beta-1	ATP1B1
P05067-7;P05067-11;P05067-8;P05067-9;P05067	Amyloid beta A4 protein;N-APP;Soluble APP-alpha;Soluble APP-beta;C99;Beta-amyloid protein 42;Beta-amyloid protein 40;C83;P3(42);P3(40);C80;Gamma-secretase C-terminal fragment 59;Gamma-secretase C-terminal fragment 57;Gamma-secretase C-terminal fragment 50;C31	APP
P05121;P05121-2	Plasminogen activator inhibitor 1	SERPINE1
P05141	ADP/ATP translocase 2;ADP/ATP translocase 2, N-terminally processed	SLC25A5
P05161	Ubiquitin-like protein ISG15	ISG15
P05198	Eukaryotic translation initiation factor 2 subunit 1	EIF2S1
P05386	60S acidic ribosomal protein P1	RPLP1
P05387	60S acidic ribosomal protein P2	RPLP2
P05388;P05388-2;Q8NHW5	60S acidic ribosomal protein P0;60S acidic ribosomal protein P0-like	RPLP0;RPLP0P6
P05455	Lupus La protein	SSB
P05556;P05556-2;P05556-5;P05556-4;P05556-3	Integrin beta-1	ITGB1
P05783	Keratin, type I cytoskeletal 18	KRT18
P05976-2;P05976;P08590	Myosin light chain 1/3, skeletal muscle isoform;Myosin light chain 3	MYL1;MYL3
P06132	Uroporphyrinogen decarboxylase	UROD
P06400	Retinoblastoma-associated protein	RB1
P06493;P06493-2	Cyclin-dependent kinase 1	CDK1
P06576	ATP synthase subunit beta, mitochondrial	ATP5B
P06703	Protein S100-A6	S100A6
P06730;P06730-3;P06730-2	Eukaryotic translation initiation factor 4E	EIF4E
P06733;P06733-2	Alpha-enolase	ENO1
P06737-2;P06737	Glycogen phosphorylase, liver form	PYGL
P06744;P06744-2	Glucose-6-phosphate isomerase	GPI
P06748-2;P06748;P06748-3	Nucleophosmin	NPM1
P06753-5;P06753-2;P06753-4;P06753-3;P06753-6	Tropomyosin alpha-3 chain	TPM3
P06756-3;P06756-2;P06756	Integrin alpha-V;Integrin alpha-V heavy chain;Integrin alpha-V light chain	ITGAV
P06865	Beta-hexosaminidase subunit alpha	HEXA
Q16778;P33778;P23527;P06899;Q8N257	Histone H2B type 2-E;Histone H2B type 1-B;Histone H2B type 1-O;Histone H2B type 1-J;Histone H2B type 3-B	HIST2H2BE;HIST1H2BB;HIST1H2BO;HIST1H2BJ;HIST3H2BB
P07099	Epoxide hydrolase 1	EPHX1
P07195	L-lactate dehydrogenase B chain	LDHB
P07203	Glutathione peroxidase 1	GPX1
P07237	Protein disulfide-isomerase	P4HB
P07305-2;P07305	Histone H1.0;Histone H1.0, N-terminally processed	H1F0
P07339	Cathepsin D;Cathepsin D light chain;Cathepsin D heavy chain	CTSD
P07355;P07355-2;A6NMY6	Annexin A2;Putative annexin A2-like protein	ANXA2;ANXA2P2
P07384	Calpain-1 catalytic subunit	CAPN1
P07437	Tubulin beta chain	TUBB
P07686	Beta-hexosaminidase subunit beta;Beta-hexosaminidase subunit beta chain B;Beta-hexosaminidase subunit beta chain A	HEXB
P07741-2;P07741	Adenine phosphoribosyltransferase	APRT
P07814	Bifunctional glutamate/proline--tRNA ligase;Glutamate--tRNA ligase;Proline--tRNA ligase	EPRS
P07858	Cathepsin B;Cathepsin B light chain;Cathepsin B heavy chain	CTSB
P07900;P07900-2	Heat shock protein HSP 90-alpha	HSP90AA1
P07910-2;P07910-4	Heterogeneous nuclear ribonucleoproteins C1/C2	HNRNPC
P07919	Cytochrome b-c1 complex subunit 6, mitochondrial	UQCRH
P07942	Laminin subunit beta-1	LAMB1
P07954-2;P07954	Fumarate hydratase, mitochondrial	FH
P07992-4;P07992-2;P07992;P07992-3	DNA excision repair protein ERCC-1	ERCC1
P08107;P08107-2	Heat shock 70 kDa protein 1A	HSPA1A
P08133;P08133-2	Annexin A6	ANXA6
P08134	Rho-related GTP-binding protein RhoC	RHOC
P08195-2;P08195-3;P08195;P08195-4	4F2 cell-surface antigen heavy chain	SLC3A2
P08236-3;P08236-2;P08236	Beta-glucuronidase	GUSB
P08237;P08237-3;P08237-2	ATP-dependent 6-phosphofructokinase, muscle type	PFKM
P08238	Heat shock protein HSP 90-beta	HSP90AB1
P08240-2;P08240	Signal recognition particle receptor subunit alpha	SRPR
P08243-2;P08243;P08243-3	Asparagine synthetase [glutamine-hydrolyzing]	ASNS
P08397-2;P08397;P08397-4;P08397-3	Porphobilinogen deaminase	HMBS
P08473	Neprilysin	MME
P08559;P08559-4;P08559-3;P08559-2	Pyruvate dehydrogenase E1 component subunit alpha, somatic form, mitochondrial	PDHA1
P08572	Collagen alpha-2(IV) chain;Canstatin	COL4A2
P08574	Cytochrome c1, heme protein, mitochondrial	CYC1
P08579	U2 small nuclear ribonucleoprotein B	SNRPB2
P08582	Melanotransferrin	MFI2
P08621;P08621-2;P08621-3	U1 small nuclear ribonucleoprotein 70 kDa	SNRNP70
P08648	Integrin alpha-5;Integrin alpha-5 heavy chain;Integrin alpha-5 light chain	ITGA5
P08651-4;P08651-5;P08651-3;P08651-6;P08651-2;P08651	Nuclear factor 1 C-type	NFIC
P08670	Vimentin	VIM
P0CW22;P08708	40S ribosomal protein S17-like;40S ribosomal protein S17	RPS17L;RPS17
P08754	Guanine nucleotide-binding protein G(k) subunit alpha	GNAI3
P08758	Annexin A5	ANXA5
P08865	40S ribosomal protein SA	RPSA
P09001	39S ribosomal protein L3, mitochondrial	MRPL3
P09012	U1 small nuclear ribonucleoprotein A	SNRPA
P09104;P09104-2	Gamma-enolase	ENO2
P09211	Glutathione S-transferase P	GSTP1
P09382	Galectin-1	LGALS1
P09417;P09417-2	Dihydropteridine reductase	QDPR
P09429;P26583;B2RPK0	High mobility group protein B1;High mobility group protein B2;Putative high mobility group protein B1-like 1	HMGB1;HMGB2;HMGB1P1
P09486	SPARC	SPARC
P09488-2;Q03013-2;Q03013;P09488	Glutathione S-transferase Mu 1;Glutathione S-transferase Mu 4	GSTM1;GSTM4
P09493-3;P09493-4;P09493-10;P09493-9;P09493;P09493-8;P09493-2;P09493-7	Tropomyosin alpha-1 chain	TPM1
P09496-2;P09496-4;P09496-3;P09496;P09496-5	Clathrin light chain A	CLTA
P09525;P09525-2	Annexin A4	ANXA4
P09543-2;P09543	2,3-cyclic-nucleotide 3-phosphodiesterase	CNP
P09619	Platelet-derived growth factor receptor beta	PDGFRB
P09622-3;P09622;P09622-2	Dihydrolipoyl dehydrogenase, mitochondrial	DLD
P09651-3;P09651-2;P09651;Q32P51	Heterogeneous nuclear ribonucleoprotein A1;Heterogeneous nuclear ribonucleoprotein A1, N-terminally processed;Heterogeneous nuclear ribonucleoprotein A1-like 2	HNRNPA1;HNRNPA1L2
P09661	U2 small nuclear ribonucleoprotein A	SNRPA1
P09669	Cytochrome c oxidase subunit 6C	COX6C
P09874	Poly [ADP-ribose] polymerase 1	PARP1
P09884	DNA polymerase alpha catalytic subunit	POLA1
P09913	Interferon-induced protein with tetratricopeptide repeats 2	IFIT2
P09914-2;P09914	Interferon-induced protein with tetratricopeptide repeats 1	IFIT1
P09936	Ubiquitin carboxyl-terminal hydrolase isozyme L1	UCHL1
P09960;P09960-4;P09960-2;P09960-3	Leukotriene A-4 hydrolase	LTA4H
P09972	Fructose-bisphosphate aldolase C	ALDOC
Q71UI9;P0C0S5;Q71UI9-3;Q71UI9-4;Q71UI9-2	Histone H2A.V;Histone H2A.Z	H2AFV;H2AFZ
P10155;P10155-3;P10155-5;P10155-4	60 kDa SS-A/Ro ribonucleoprotein	TROVE2
P10253	Lysosomal alpha-glucosidase;76 kDa lysosomal alpha-glucosidase;70 kDa lysosomal alpha-glucosidase	GAA
P10301	Ras-related protein R-Ras	RRAS
P16403;P10412;P16402	Histone H1.2;Histone H1.4;Histone H1.3	HIST1H1C;HIST1H1E;HIST1H1D
P10515	Dihydrolipoyllysine-residue acetyltransferase component of pyruvate dehydrogenase complex, mitochondrial	DLAT
P10599;P10599-2	Thioredoxin	TXN
P10606	Cytochrome c oxidase subunit 5B, mitochondrial	COX5B
P10619-2;P10619	Lysosomal protective protein;Lysosomal protective protein 32 kDa chain;Lysosomal protective protein 20 kDa chain	CTSA
P10644;P10644-2	cAMP-dependent protein kinase type I-alpha regulatory subunit;cAMP-dependent protein kinase type I-alpha regulatory subunit, N-terminally processed	PRKAR1A
P10768	S-formylglutathione hydrolase	ESD
P10809	60 kDa heat shock protein, mitochondrial	HSPD1
P11021	78 kDa glucose-regulated protein	HSPA5
P11047	Laminin subunit gamma-1	LAMC1
P11117;P11117-2	Lysosomal acid phosphatase	ACP2
P11142;P11142-2	Heat shock cognate 71 kDa protein	HSPA8
P11166	Solute carrier family 2, facilitated glucose transporter member 1	SLC2A1
P11171-6;P11171-4;P11171-3;P11171-5;P11171-2;P11171	Protein 4.1	EPB41
P11172;P11172-3;P11172-2;P11172-4	Uridine 5-monophosphate synthase;Orotate phosphoribosyltransferase;Orotidine 5-phosphate decarboxylase	UMPS
P11177-2;P11177;P11177-3	Pyruvate dehydrogenase E1 component subunit beta, mitochondrial	PDHB
P11216	Glycogen phosphorylase, brain form	PYGB
P11233;P11234;P11234-3;P11234-2	Ras-related protein Ral-A;Ras-related protein Ral-B	RALA;RALB
P11277-3;P11277;P11277-2	Spectrin beta chain, erythrocytic	SPTB
P11279;P11279-2	Lysosome-associated membrane glycoprotein 1	LAMP1
P11310;P11310-2	Medium-chain specific acyl-CoA dehydrogenase, mitochondrial	ACADM
P11387	DNA topoisomerase 1	TOP1
P11388;P11388-2;P11388-3;P11388-4	DNA topoisomerase 2-alpha	TOP2A
P11413;P11413-3;P11413-2	Glucose-6-phosphate 1-dehydrogenase	G6PD
P11586	C-1-tetrahydrofolate synthase, cytoplasmic;Methylenetetrahydrofolate dehydrogenase;Methenyltetrahydrofolate cyclohydrolase;Formyltetrahydrofolate synthetase;C-1-tetrahydrofolate synthase, cytoplasmic, N-terminally processed	MTHFD1
P11717	Cation-independent mannose-6-phosphate receptor	IGF2R
P11766	Alcohol dehydrogenase class-3	ADH5
P11802;P11802-2	Cyclin-dependent kinase 4	CDK4
P11908;P11908-2	Ribose-phosphate pyrophosphokinase 2	PRPS2
P11940;P11940-2	Polyadenylate-binding protein 1	PABPC1
P12004	Proliferating cell nuclear antigen	PCNA
P12081-4;P12081;P12081-3;P12081-2	Histidine--tRNA ligase, cytoplasmic	HARS
P12109	Collagen alpha-1(VI) chain	COL6A1
P12110-3;P12110-2;P12110	Collagen alpha-2(VI) chain	COL6A2
P12235	ADP/ATP translocase 1	SLC25A4
P12236	ADP/ATP translocase 3;ADP/ATP translocase 3, N-terminally processed	SLC25A6
P12268	Inosine-5-monophosphate dehydrogenase 2	IMPDH2
P12270	Nucleoprotein TPR	TPR
P12429	Annexin A3	ANXA3
P12814	Alpha-actinin-1	ACTN1
P12931;P12931-2;P07947;P06241-3;P06241-2;P06241	Proto-oncogene tyrosine-protein kinase Src;Tyrosine-protein kinase Yes;Tyrosine-protein kinase Fyn	SRC;YES1;FYN
P12955;P12955-3;P12955-2	Xaa-Pro dipeptidase	PEPD
P12956;P12956-2	X-ray repair cross-complementing protein 6	XRCC6
P13010	X-ray repair cross-complementing protein 5	XRCC5
P13073	Cytochrome c oxidase subunit 4 isoform 1, mitochondrial	COX4I1
P13473-2;P13473;P13473-3	Lysosome-associated membrane glycoprotein 2	LAMP2
P13489	Ribonuclease inhibitor	RNH1
P13639	Elongation factor 2	EEF2
P13667	Protein disulfide-isomerase A4	PDIA4
P13674;P13674-2;P13674-3	Prolyl 4-hydroxylase subunit alpha-1	P4HA1
P13693	Translationally-controlled tumor protein	TPT1
P13747	HLA class I histocompatibility antigen, alpha chain E	HLA-E
P13797;P13797-3;P13797-2	Plastin-3	PLS3
P13798	Acylamino-acid-releasing enzyme	APEH
P13804-2;P13804	Electron transfer flavoprotein subunit alpha, mitochondrial	ETFA
P13807-2;P13807	Glycogen [starch] synthase, muscle	GYS1
P13861-2;P13861	cAMP-dependent protein kinase type II-alpha regulatory subunit	PRKAR2A
P13984	General transcription factor IIF subunit 2	GTF2F2
P13987	CD59 glycoprotein	CD59
P13995;P13995-2	Bifunctional methylenetetrahydrofolate dehydrogenase/cyclohydrolase, mitochondrial;NAD-dependent methylenetetrahydrofolate dehydrogenase;Methenyltetrahydrofolate cyclohydrolase	MTHFD2
P14174	Macrophage migration inhibitory factor	MIF
P14314-2;P14314	Glucosidase 2 subunit beta	PRKCSH
P14324-2;P14324	Farnesyl pyrophosphate synthase	FDPS
P14550	Alcohol dehydrogenase [NADP(+)]	AKR1A1
P14618;P14618-3	Pyruvate kinase PKM	PKM
P14618-2	Pyruvate kinase PKM	PKM
P14625	Endoplasmin	HSP90B1
P14635;P14635-2	G2/mitotic-specific cyclin-B1	CCNB1
P14678-2;P63162;P14678;P63162-2;P14678-3	Small nuclear ribonucleoprotein-associated proteins B and B;Small nuclear ribonucleoprotein-associated protein N	SNRPB;SNRPN
P14735;P14735-2	Insulin-degrading enzyme	IDE
P14866;P14866-2	Heterogeneous nuclear ribonucleoprotein L	HNRNPL
P14868;P14868-2	Aspartate--tRNA ligase, cytoplasmic	DARS
P14902	Indoleamine 2,3-dioxygenase 1	IDO1
P15121	Aldose reductase	AKR1B1
P15144	Aminopeptidase N	ANPEP
P15151-3;P15151-2;P15151-4;P15151	Poliovirus receptor	PVR
P15153	Ras-related C3 botulinum toxin substrate 2	RAC2
P15170-2;P15170-3;P15170;Q8IYD1	Eukaryotic peptide chain release factor GTP-binding subunit ERF3A;Eukaryotic peptide chain release factor GTP-binding subunit ERF3B	GSPT1;GSPT2
P15311	Ezrin	EZR
P15374	Ubiquitin carboxyl-terminal hydrolase isozyme L3	UCHL3
P15529-16;P15529-7;P15529-4;P15529-6;P15529-3;P15529-5;P15529-2;P15529-15;P15529-9;P15529-12;P15529-14;P15529-8;P15529-11;P15529-13;P15529-10;P15529	Membrane cofactor protein	CD46
P15586-2;P15586	N-acetylglucosamine-6-sulfatase	GNS
P15880	40S ribosomal protein S2	RPS2
P15927;P15927-2;P15927-3	Replication protein A 32 kDa subunit	RPA2
P16070-18;P16070-12;P16070-14;P16070-13;P16070-11;P16070-10;P16070-16;P16070-8;P16070-17;P16070-6;P16070-4;P16070-3;P16070-7;P16070-5;P16070;P16070-15;P16070-9	CD44 antigen	CD44
P16152;P16152-2	Carbonyl reductase [NADPH] 1	CBR1
P16189;P16190;P30459;P30453;P10314;P30457;P10316;P01892;P01891	HLA class I histocompatibility antigen, A-31 alpha chain;HLA class I histocompatibility antigen, A-33 alpha chain;HLA class I histocompatibility antigen, A-74 alpha chain;HLA class I histocompatibility antigen, A-34 alpha chain;HLA class I histocompatibility antigen, A-32 alpha chain;HLA class I histocompatibility antigen, A-66 alpha chain;HLA class I histocompatibility antigen, A-69 alpha chain;…	HLA-A
P16278-3;P16278;P16278-2	Beta-galactosidase	GLB1
P16333;P16333-2	Cytoplasmic protein NCK1	NCK1
P16435	NADPH--cytochrome P450 reductase	POR
P16455	Methylated-DNA--protein-cysteine methyltransferase	MGMT
P16615;P16615-5;P16615-2;P16615-3;P16615-4	Sarcoplasmic/endoplasmic reticulum calcium ATPase 2	ATP2A2
P16930;P16930-2	Fumarylacetoacetase	FAH
P16949;P16949-2	Stathmin	STMN1
P17174;P17174-2	Aspartate aminotransferase, cytoplasmic	GOT1
P17252	Protein kinase C alpha type	PRKCA
P17480-2;P17480	Nucleolar transcription factor 1	UBTF
P17612-2;P17612;P22694-10;P22694-4;P22694-3;P22694;P22694-5;P22694-7;P22694-6;P22694-9;P22694-2	cAMP-dependent protein kinase catalytic subunit alpha;cAMP-dependent protein kinase catalytic subunit beta	PRKACA;PRKACB
P17655;P17655-2	Calpain-2 catalytic subunit	CAPN2
P17706-3;P17706-2;P17706-4;P17706	Tyrosine-protein phosphatase non-receptor type 2	PTPN2
P17812;P17812-2	CTP synthase 1	CTPS1
P17844;P17844-2	Probable ATP-dependent RNA helicase DDX5	DDX5
P17858;P17858-2	ATP-dependent 6-phosphofructokinase, liver type	PFKL
P17931	Galectin-3	LGALS3
P17980	26S protease regulatory subunit 6A	PSMC3
P17987	T-complex protein 1 subunit alpha	TCP1
P18031	Tyrosine-protein phosphatase non-receptor type 1	PTPN1
P18074-2;P18074	TFIIH basal transcription factor complex helicase XPD subunit	ERCC2
P18077	60S ribosomal protein L35a	RPL35A
P18085	ADP-ribosylation factor 4	ARF4
P18124	60S ribosomal protein L7	RPL7
P18206-2;P18206	Vinculin	VCL
P18583-6;P18583-10;P18583-3;P18583-4;P18583-7;P18583;P18583-5;P18583-9;P18583-2;P18583-8	Protein SON	SON
P18621;P18621-3;P18621-2	60S ribosomal protein L17	RPL17
P18669	Phosphoglycerate mutase 1	PGAM1
P18754;P18754-2	Regulator of chromosome condensation	RCC1
P18858-2;P18858;P18858-3	DNA ligase 1	LIG1
P18887	DNA repair protein XRCC1	XRCC1
P19022-2;P19022	Cadherin-2	CDH2
P19174-2;P19174	1-phosphatidylinositol 4,5-bisphosphate phosphodiesterase gamma-1	PLCG1
P19338	Nucleolin	NCL
P19367-4;P19367-2;P19367;P19367-3	Hexokinase-1	HK1
P19388	DNA-directed RNA polymerases I, II, and III subunit RPABC1	POLR2E
P19404	NADH dehydrogenase [ubiquinone] flavoprotein 2, mitochondrial	NDUFV2
P19474;P19474-2	E3 ubiquitin-protein ligase TRIM21	TRIM21
P19525;P19525-2	Interferon-induced, double-stranded RNA-activated protein kinase	EIF2AK2
P19623	Spermidine synthase	SRM
P19784	Casein kinase II subunit alpha	CSNK2A2
P20020-6;P20020-3;P20020-4;P20020;P20020-5;P20020-2	Plasma membrane calcium-transporting ATPase 1	ATP2B1
P20042	Eukaryotic translation initiation factor 2 subunit 2	EIF2S2
P20073-2;P20073	Annexin A7	ANXA7
P20290-2;P20290	Transcription factor BTF3	BTF3
P20337	Ras-related protein Rab-3B	RAB3B
P20339-2;P20339	Ras-related protein Rab-5A	RAB5A
P20340-2;P20340;P20340-4	Ras-related protein Rab-6A	RAB6A
P20585	DNA mismatch repair protein Msh3	MSH3
P20618	Proteasome subunit beta type-1	PSMB1
P20645	Cation-dependent mannose-6-phosphate receptor	M6PR
P20674	Cytochrome c oxidase subunit 5A, mitochondrial	COX5A
P20700	Lamin-B1	LMNB1
P20936-2;P20936	Ras GTPase-activating protein 1	RASA1
Q9UQ88-5;Q9UQ88-10;P21127-12;P21127-4;P21127-5;P21127-10;P21127-6;P21127-9;Q9UQ88-4;P21127-8;Q9UQ88-3;Q9UQ88-2;P21127-3;P21127-2;Q9UQ88;P21127;Q9UQ88-9	Cyclin-dependent kinase 11A;Cyclin-dependent kinase 11B	CDK11A;CDK11B
P21266	Glutathione S-transferase Mu 3	GSTM3
P21281	V-type proton ATPase subunit B, brain isoform	ATP6V1B2
P21283	V-type proton ATPase subunit C 1	ATP6V1C1
P21291	Cysteine and glycine-rich protein 1	CSRP1
P21333-2;P21333	Filamin-A	FLNA
P21399	Cytoplasmic aconitate hydratase	ACO1
P21796	Voltage-dependent anion-selective channel protein 1	VDAC1
P21912	Succinate dehydrogenase [ubiquinone] iron-sulfur subunit, mitochondrial	SDHB
P21964-2;P21964	Catechol O-methyltransferase	COMT
P22033	Methylmalonyl-CoA mutase, mitochondrial	MUT
P22059	Oxysterol-binding protein 1	OSBP
P22061;P22061-2	Protein-L-isoaspartate(D-aspartate) O-methyltransferase	PCMT1
P22087	rRNA 2-O-methyltransferase fibrillarin	FBL
P22102;P22102-2	Trifunctional purine biosynthetic protein adenosine-3;Phosphoribosylamine--glycine ligase;Phosphoribosylformylglycinamidine cyclo-ligase;Phosphoribosylglycinamide formyltransferase	GART
P22234;P22234-2	Multifunctional protein ADE2;Phosphoribosylaminoimidazole-succinocarboxamide synthase;Phosphoribosylaminoimidazole carboxylase	PAICS
P22307-7;P22307-8;P22307;P22307-4;P22307-6;P22307-2;P22307-3	Non-specific lipid-transfer protein	SCP2
P22314-2;P22314	Ubiquitin-like modifier-activating enzyme 1	UBA1
P22392-2;P22392	Nucleoside diphosphate kinase B	NME2
P22570-5;P22570;P22570-2;P22570-7;P22570-6;P22570-3;P22570-4	NADPH:adrenodoxin oxidoreductase, mitochondrial	FDXR
P22626;P22626-2	Heterogeneous nuclear ribonucleoproteins A2/B1	HNRNPA2B1
P22695	Cytochrome b-c1 complex subunit 2, mitochondrial	UQCRC2
P23193;P23193-2	Transcription elongation factor A protein 1	TCEA1
P23229-4;P23229-2;P23229-5;P23229-3;P23229-9;P23229-6;P23229;P23229-7	Integrin alpha-6;Integrin alpha-6 heavy chain;Integrin alpha-6 light chain;Processed integrin alpha-6	ITGA6
P23246;P23246-2	Splicing factor, proline- and glutamine-rich	SFPQ
P23258;Q9NRH3	Tubulin gamma-1 chain;Tubulin gamma-2 chain	TUBG1;TUBG2
P23284	Peptidyl-prolyl cis-trans isomerase B	PPIB
P23368;P23368-2	NAD-dependent malic enzyme, mitochondrial	ME2
P23381;P23381-2	Tryptophan--tRNA ligase, cytoplasmic;T1-TrpRS;T2-TrpRS	WARS
P23396;P23396-2	40S ribosomal protein S3	RPS3
P23434	Glycine cleavage system H protein, mitochondrial	GCSH
P23443-4;P23443-3;P23443-5;P23443-2;P23443	Ribosomal protein S6 kinase beta-1	RPS6KB1
P23468-3;P23468-7;P23468-5;P23468-4;P23468-6;P23468-2;P23468	Receptor-type tyrosine-protein phosphatase delta	PTPRD
P23497-7;P23497-6;P23497-5;P23497-2;P23497-3;P23497;P23497-4	Nuclear autoantigen Sp-100	SP100
P23526;P23526-2	Adenosylhomocysteinase	AHCY
P23528	Cofilin-1	CFL1
P23588;P23588-2	Eukaryotic translation initiation factor 4B	EIF4B
P23919;P23919-2	Thymidylate kinase	DTYMK
P23921	Ribonucleoside-diphosphate reductase large subunit	RRM1
P24468;P24468-3;P24468-2;P10589	COUP transcription factor 2;COUP transcription factor 1	NR2F2;NR2F1
P24534	Elongation factor 1-beta	EEF1B2
P24539	ATP synthase F(0) complex subunit B1, mitochondrial	ATP5F1
P24666;P24666-4;P24666-3;P24666-2	Low molecular weight phosphotyrosine protein phosphatase	ACP1
P24752;P24752-2	Acetyl-CoA acetyltransferase, mitochondrial	ACAT1
P24844;P24844-2	Myosin regulatory light polypeptide 9	MYL9
P24928	DNA-directed RNA polymerase II subunit RPB1	POLR2A
P24941;P24941-2	Cyclin-dependent kinase 2	CDK2
P25098;P35626	Beta-adrenergic receptor kinase 1;Beta-adrenergic receptor kinase 2	ADRBK1;ADRBK2
P25205;P25205-2	DNA replication licensing factor MCM3	MCM3
P25325-2;P25325	3-mercaptopyruvate sulfurtransferase	MPST
P25398	40S ribosomal protein S12	RPS12
P25490	Transcriptional repressor protein YY1	YY1
P25685;P25685-2	DnaJ homolog subfamily B member 1	DNAJB1
P25705;P25705-3	ATP synthase subunit alpha, mitochondrial	ATP5A1
P25786;P25786-2	Proteasome subunit alpha type-1	PSMA1
P25787	Proteasome subunit alpha type-2	PSMA2
P25788-2;P25788	Proteasome subunit alpha type-3	PSMA3
P25789;P25789-2	Proteasome subunit alpha type-4	PSMA4
P26006;P26006-1	Integrin alpha-3;Integrin alpha-3 heavy chain;Integrin alpha-3 light chain	ITGA3
P26038	Moesin	MSN
P26196	Probable ATP-dependent RNA helicase DDX6	DDX6
P26232-2;P26232-5;P26232;P26232-3	Catenin alpha-2	CTNNA2
P26358;P26358-2;P26358-3	DNA (cytosine-5)-methyltransferase 1	DNMT1
P26368-2;P26368	Splicing factor U2AF 65 kDa subunit	U2AF2
P26373;P26373-2	60S ribosomal protein L13	RPL13
P26440;P26440-2	Isovaleryl-CoA dehydrogenase, mitochondrial	IVD
P26572	Alpha-1,3-mannosyl-glycoprotein 2-beta-N-acetylglucosaminyltransferase	MGAT1
P26599;P26599-2;P26599-3	Polypyrimidine tract-binding protein 1	PTBP1
P26639;P26639-2	Threonine--tRNA ligase, cytoplasmic	TARS
P26640	Valine--tRNA ligase	VARS
P26641;P26641-2	Elongation factor 1-gamma	EEF1G
P26885	Peptidyl-prolyl cis-trans isomerase FKBP2	FKBP2
P27144	Adenylate kinase 4, mitochondrial	AK4
P27348	14-3-3 protein theta	YWHAQ
P27361;P27361-2;P27361-3	Mitogen-activated protein kinase 3	MAPK3
P27635	60S ribosomal protein L10	RPL10
P27694	Replication protein A 70 kDa DNA-binding subunit;Replication protein A 70 kDa DNA-binding subunit, N-terminally processed	RPA1
P27695	DNA-(apurinic or apyrimidinic site) lyase;DNA-(apurinic or apyrimidinic site) lyase, mitochondrial	APEX1
P27707	Deoxycytidine kinase	DCK
P27708	CAD protein;Glutamine-dependent carbamoyl-phosphate synthase;Aspartate carbamoyltransferase;Dihydroorotase	CAD
P27797	Calreticulin	CALR
P27816-6;P27816;P27816-2;P27816-5	Microtubule-associated protein 4	MAP4
P27824;P27824-2;P27824-3	Calnexin	CANX
P28062-2;P28062	Proteasome subunit beta type-8	PSMB8
P28065-2;P28065	Proteasome subunit beta type-9	PSMB9
P28066;P28066-2	Proteasome subunit alpha type-5	PSMA5
P28070	Proteasome subunit beta type-4	PSMB4
P28072	Proteasome subunit beta type-6	PSMB6
P28074;P28074-3	Proteasome subunit beta type-5	PSMB5
P28288;P28288-2	ATP-binding cassette sub-family D member 3	ABCD3
P28331-4;P28331;P28331-2;P28331-5;P28331-3	NADH-ubiquinone oxidoreductase 75 kDa subunit, mitochondrial	NDUFS1
P28340	DNA polymerase delta catalytic subunit	POLD1
P28347-2;P28347;Q15561-3;Q15561;Q99594;Q15562;Q15562-2;Q15562-4	Transcriptional enhancer factor TEF-1;Transcriptional enhancer factor TEF-3;Transcriptional enhancer factor TEF-5;Transcriptional enhancer factor TEF-4	TEAD1;TEAD4;TEAD3;TEAD2
P28370;P28370-2	Probable global transcription activator SNF2L1	SMARCA1
P28482;P28482-2	Mitogen-activated protein kinase 1	MAPK1
P28702;P28702-3;P19793-2;P19793;P48443	Retinoic acid receptor RXR-beta;Retinoic acid receptor RXR-alpha;Retinoic acid receptor RXR-gamma	RXRB;RXRA;RXRG
P28827;P28827-2	Receptor-type tyrosine-protein phosphatase mu	PTPRM
P28838-2;P28838	Cytosol aminopeptidase	LAP3
P29083	General transcription factor IIE subunit 1	GTF2E1
P29144	Tripeptidyl-peptidase 2	TPP2
P29218;P29218-3	Inositol monophosphatase 1	IMPA1
P29317	Ephrin type-A receptor 2	EPHA2
P29323-2;P29323-3;P29323	Ephrin type-B receptor 2	EPHB2
P29401;P29401-2	Transketolase	TKT
P29590;P29590-11;P29590-4;P29590-2;P29590-5;P29590-9;P29590-3;P29590-8;P29590-14;P29590-10;P29590-12;P29590-13	Protein PML	PML
P29692;P29692-2;P29692-4	Elongation factor 1-delta	EEF1D
P30038-3;P30038;P30038-2	Delta-1-pyrroline-5-carboxylate dehydrogenase, mitochondrial	ALDH4A1
P30040	Endoplasmic reticulum resident protein 29	ERP29
P30041	Peroxiredoxin-6	PRDX6
P30042;P30042-2	ES1 protein homolog, mitochondrial	C21orf33
P30043	Flavin reductase (NADPH)	BLVRB
P30044;P30044-2;P30044-3	Peroxiredoxin-5, mitochondrial	PRDX5
P30046;P30046-2;A6NHG4	D-dopachrome decarboxylase;D-dopachrome decarboxylase-like protein	DDT;DDTL
P30048-2;P30048	Thioredoxin-dependent peroxide reductase, mitochondrial	PRDX3
P30049	ATP synthase subunit delta, mitochondrial	ATP5D
P30050;P30050-2	60S ribosomal protein L12	RPL12
P30084	Enoyl-CoA hydratase, mitochondrial	ECHS1
P30085;P30085-2	UMP-CMP kinase	CMPK1
P30086	Phosphatidylethanolamine-binding protein 1;Hippocampal cholinergic neurostimulating peptide	PEBP1
P30101	Protein disulfide-isomerase A3	PDIA3
P30153	Serine/threonine-protein phosphatase 2A 65 kDa regulatory subunit A alpha isoform	PPP2R1A
P30154-4;P30154;P30154-2;P30154-3;P30154-5	Serine/threonine-protein phosphatase 2A 65 kDa regulatory subunit A beta isoform	PPP2R1B
P30405;P30405-2	Peptidyl-prolyl cis-trans isomerase F, mitochondrial	PPIF
P30419-2;P30419	Glycylpeptide N-tetradecanoyltransferase 1	NMT1
P30481;P30483	HLA class I histocompatibility antigen, B-44 alpha chain;HLA class I histocompatibility antigen, B-45 alpha chain	HLA-B
P30492;Q29940;P30493	HLA class I histocompatibility antigen, B-54 alpha chain;HLA class I histocompatibility antigen, B-59 alpha chain;HLA class I histocompatibility antigen, B-55 alpha chain	HLA-B
P30508;Q07000;P30505;Q9TNN7;P30510;P30504	HLA class I histocompatibility antigen, Cw-12 alpha chain;HLA class I histocompatibility antigen, Cw-15 alpha chain;HLA class I histocompatibility antigen, Cw-8 alpha chain;HLA class I histocompatibility antigen, Cw-5 alpha chain;HLA class I histocompatibility antigen, Cw-14 alpha chain;HLA class I histocompatibility antigen, Cw-4 alpha chain	HLA-C
P30519;P30519-2	Heme oxygenase 2	HMOX2
P30520	Adenylosuccinate synthetase isozyme 2	ADSS
P30530-2;P30530	Tyrosine-protein kinase receptor UFO	AXL
P30566;P30566-2	Adenylosuccinate lyase	ADSL
P30622-2;P30622-1;P30622	CAP-Gly domain-containing linker protein 1	CLIP1
P30626-3;P30626-2;P30626	Sorcin	SRI
P30837	Aldehyde dehydrogenase X, mitochondrial	ALDH1B1
P30876	DNA-directed RNA polymerase II subunit RPB2	POLR2B
P31040;P31040-2;P31040-3	Succinate dehydrogenase [ubiquinone] flavoprotein subunit, mitochondrial	SDHA
P31146	Coronin-1A	CORO1A
P31150	Rab GDP dissociation inhibitor alpha	GDI1
P31153;P31153-2	S-adenosylmethionine synthase isoform type-2	MAT2A
P31350;P31350-2	Ribonucleoside-diphosphate reductase subunit M2	RRM2
P31483	Nucleolysin TIA-1 isoform p40	TIA1
P31689;P31689-2	DnaJ homolog subfamily A member 1	DNAJA1
P31749-2;P31749	RAC-alpha serine/threonine-protein kinase	AKT1
P31930	Cytochrome b-c1 complex subunit 1, mitochondrial	UQCRC1
P31937	3-hydroxyisobutyrate dehydrogenase, mitochondrial	HIBADH
P31939;P31939-2	Bifunctional purine biosynthesis protein PURH;Phosphoribosylaminoimidazolecarboxamide formyltransferase;IMP cyclohydrolase	ATIC
P31942-2;P31942;P31942-3;P31942-4	Heterogeneous nuclear ribonucleoprotein H3	HNRNPH3
P31943	Heterogeneous nuclear ribonucleoprotein H;Heterogeneous nuclear ribonucleoprotein H, N-terminally processed	HNRNPH1
P31946-2;P31946	14-3-3 protein beta/alpha;14-3-3 protein beta/alpha, N-terminally processed	YWHAB
P31947-2;P31947	14-3-3 protein sigma	SFN
P31948;P31948-2;P31948-3	Stress-induced-phosphoprotein 1	STIP1
P31949	Protein S100-A11;Protein S100-A11, N-terminally processed	S100A11
P32004-3;P32004-2;P32004	Neural cell adhesion molecule L1	L1CAM
P32119	Peroxiredoxin-2	PRDX2
P32321;P32321-2	Deoxycytidylate deaminase	DCTD
P32322;P32322-3;P32322-2	Pyrroline-5-carboxylate reductase 1, mitochondrial	PYCR1
P32455	Interferon-induced guanylate-binding protein 1	GBP1
P32456	Interferon-induced guanylate-binding protein 2	GBP2
P32969	60S ribosomal protein L9	RPL9
P32970	CD70 antigen	CD70
P33121-2;P33121-3;P33121	Long-chain-fatty-acid--CoA ligase 1	ACSL1
P33176	Kinesin-1 heavy chain	KIF5B
P33240-2;P33240	Cleavage stimulation factor subunit 2	CSTF2
P33316-2;P33316	Deoxyuridine 5-triphosphate nucleotidohydrolase, mitochondrial	DUT
P33527-4;P33527;P33527-9;P33527-6;P33527-7;P33527-2;P33527-3;P33527-8;P33527-5	Multidrug resistance-associated protein 1	ABCC1
P33991	DNA replication licensing factor MCM4	MCM4
P33992	DNA replication licensing factor MCM5	MCM5
P33993;P33993-3	DNA replication licensing factor MCM7	MCM7
P34896-2;P34896;P34896-3;P34896-4	Serine hydroxymethyltransferase, cytosolic	SHMT1
P34897-3;P34897;P34897-2	Serine hydroxymethyltransferase, mitochondrial	SHMT2
P34932	Heat shock 70 kDa protein 4	HSPA4
P34949;P34949-2	Mannose-6-phosphate isomerase	MPI
P35080-2	Profilin-2	PFN2
P35221;P35221-2;P35221-3	Catenin alpha-1	CTNNA1
P35222	Catenin beta-1	CTNNB1
P35232;P35232-2	Prohibitin	PHB
P35237	Serpin B6	SERPINB6
P35240-4;P35240-6;P35240-5;P35240-8;P35240-3;P35240;P35240-2	Merlin	NF2
P35241;P35241-5;P35241-4	Radixin	RDX
P35244	Replication protein A 14 kDa subunit	RPA3
P35249;P35249-2	Replication factor C subunit 4	RFC4
P35250;P35250-2	Replication factor C subunit 2	RFC2
P35251-2;P35251	Replication factor C subunit 1	RFC1
P35268	60S ribosomal protein L22	RPL22
P35270	Sepiapterin reductase	SPR
P35520;P35520-2	Cystathionine beta-synthase	CBS
P35573-2;P35573-3;P35573	Glycogen debranching enzyme;4-alpha-glucanotransferase;Amylo-alpha-1,6-glucosidase	AGL
P35579;P35579-2	Myosin-9	MYH9
P35580;P35580-3;P35580-5;P35580-2;P35580-4	Myosin-10	MYH10
P35606-2;P35606	Coatomer subunit beta	COPB2
P35610-3;P35610-2;P35610	Sterol O-acyltransferase 1	SOAT1
P35611-2;P35611-6;P35611;P35611-3;P35611-4;P35611-5	Alpha-adducin	ADD1
P35613-2;P35613;P35613-4	Basigin	BSG
P35613-3	Basigin	BSG
P35637-2;P35637	RNA-binding protein FUS	FUS
P35658-2;P35658-4;P35658;P35658-3;P35658-5	Nuclear pore complex protein Nup214	NUP214
P35659;P35659-2	Protein DEK	DEK
P35680-3;P35680;P35680-4;P35680-2	Hepatocyte nuclear factor 1-beta	HNF1B
P35754	Glutaredoxin-1	GLRX
P35813-2;P35813;P35813-3	Protein phosphatase 1A	PPM1A
P35998;P35998-2	26S protease regulatory subunit 7	PSMC2
P36405	ADP-ribosylation factor-like protein 3	ARL3
P36507	Dual specificity mitogen-activated protein kinase kinase 2	MAP2K2
P36542-2;P36542	ATP synthase subunit gamma, mitochondrial	ATP5C1
P36543-2;P36543;P36543-3	V-type proton ATPase subunit E 1	ATP6V1E1
P36551	Oxygen-dependent coproporphyrinogen-III oxidase, mitochondrial	CPOX
P36578	60S ribosomal protein L4	RPL4
P36639-4;P36639-3;P36639-2;P36639	7,8-dihydro-8-oxoguanine triphosphatase	NUDT1
P36776-2;P36776;P36776-3	Lon protease homolog, mitochondrial	LONP1
P36871;P36871-2;P36871-3	Phosphoglucomutase-1	PGM1
P36873;P36873-2	Serine/threonine-protein phosphatase PP1-gamma catalytic subunit	PPP1CC
P36915	Guanine nucleotide-binding protein-like 1	GNL1
P36957;P36957-2	Dihydrolipoyllysine-residue succinyltransferase component of 2-oxoglutarate dehydrogenase complex, mitochondrial	DLST
P36969-2;P36969	Phospholipid hydroperoxide glutathione peroxidase, mitochondrial	GPX4
P37108	Signal recognition particle 14 kDa protein	SRP14
P37198	Nuclear pore glycoprotein p62	NUP62
P37235	Hippocalcin-like protein 1	HPCAL1
P37802;P37802-2	Transgelin-2	TAGLN2
P37837	Transaldolase	TALDO1
P38117;P38117-2	Electron transfer flavoprotein subunit beta	ETFB
P38159;P38159-2;Q96E39	RNA-binding motif protein, X chromosome;RNA-binding motif protein, X chromosome, N-terminally processed;RNA binding motif protein, X-linked-like-1	RBMX;RBMXL1
P38432	Coilin	COIL
P38571-2;P38571	Lysosomal acid lipase/cholesteryl ester hydrolase	LIPA
P38606-2;P38606	V-type proton ATPase catalytic subunit A	ATP6V1A
P38646	Stress-70 protein, mitochondrial	HSPA9
P38919	Eukaryotic initiation factor 4A-III;Eukaryotic initiation factor 4A-III, N-terminally processed	EIF4A3
P39019	40S ribosomal protein S19	RPS19
P39023	60S ribosomal protein L3	RPL3
P39060-2;P39060-1;P39060	Collagen alpha-1(XVIII) chain;Endostatin	COL18A1
P39656;P39656-3;P39656-2	Dolichyl-diphosphooligosaccharide--protein glycosyltransferase 48 kDa subunit	DDOST
P39687	Acidic leucine-rich nuclear phosphoprotein 32 family member A	ANP32A
P39748;P39748-2	Flap endonuclease 1	FEN1
P40121-2;P40121	Macrophage-capping protein	CAPG
P40222	Alpha-taxilin	TXLNA
P40227;P40227-2	T-complex protein 1 subunit zeta	CCT6A
P40261	Nicotinamide N-methyltransferase	NNMT
P40306	Proteasome subunit beta type-10	PSMB10
P40429	60S ribosomal protein L13a	RPL13A
P40616-2;P40616	ADP-ribosylation factor-like protein 1	ARL1
P40692	DNA mismatch repair protein Mlh1	MLH1
P40763-2;P40763;P40763-3	Signal transducer and activator of transcription 3	STAT3
P40818-2;P40818	Ubiquitin carboxyl-terminal hydrolase 8	USP8
P40855;P40855-5	Peroxisomal biogenesis factor 19	PEX19
P40925;P40925-3;P40925-2	Malate dehydrogenase, cytoplasmic	MDH1
P40926;P40926-2	Malate dehydrogenase, mitochondrial	MDH2
P40937-2;P40937	Replication factor C subunit 5	RFC5
P40938;P40938-2	Replication factor C subunit 3	RFC3
P40939	Trifunctional enzyme subunit alpha, mitochondrial;Long-chain enoyl-CoA hydratase;Long chain 3-hydroxyacyl-CoA dehydrogenase	HADHA
P41091;Q2VIR3;Q2VIR3-2	Eukaryotic translation initiation factor 2 subunit 3;Putative eukaryotic translation initiation factor 2 subunit 3-like protein	EIF2S3;EIF2S3L
P41223;P41223-2	Protein BUD31 homolog	BUD31
P41226	Ubiquitin-like modifier-activating enzyme 7	UBA7
P41227;P41227-2	N-alpha-acetyltransferase 10	NAA10
P41240	Tyrosine-protein kinase CSK	CSK
P41250	Glycine--tRNA ligase	GARS
P41252	Isoleucine--tRNA ligase, cytoplasmic	IARS
P41567	Eukaryotic translation initiation factor 1	EIF1
P41743	Protein kinase C iota type	PRKCI
P42025	Beta-centractin	ACTR1B
P42126-2;P42126	Enoyl-CoA delta isomerase 1, mitochondrial	ECI1
P42166	Lamina-associated polypeptide 2, isoform alpha;Thymopoietin;Thymopentin	TMPO
P42167;P42167-2	Lamina-associated polypeptide 2, isoforms beta/gamma;Thymopoietin;Thymopentin	TMPO
P42224;P42224-2	Signal transducer and activator of transcription 1-alpha/beta	STAT1
P42285	Superkiller viralicidic activity 2-like 2	SKIV2L2
P42345	Serine/threonine-protein kinase mTOR	MTOR
P42566;P42566-2	Epidermal growth factor receptor substrate 15	EPS15
P42574	Caspase-3;Caspase-3 subunit p17;Caspase-3 subunit p12	CASP3
P42677	40S ribosomal protein S27	RPS27
P42695	Condensin-2 complex subunit D3	NCAPD3
P42696-2;P42696	RNA-binding protein 34	RBM34
P42704	Leucine-rich PPR motif-containing protein, mitochondrial	LRPPRC
P42766	60S ribosomal protein L35	RPL35
P42771;P42771-4;P42771-2;P42772	Cyclin-dependent kinase inhibitor 2A;Cyclin-dependent kinase 4 inhibitor B	CDKN2A;CDKN2B
P42785;P42785-2	Lysosomal Pro-X carboxypeptidase	PRCP
P42858	Huntingtin	HTT
P42892-3;P42892-2;P42892-4;P42892	Endothelin-converting enzyme 1	ECE1
P43034	Platelet-activating factor acetylhydrolase IB subunit alpha	PAFAH1B1
P43121;P43121-2	Cell surface glycoprotein MUC18	MCAM
P43243	Matrin-3	MATR3
P43246;P43246-2	DNA mismatch repair protein Msh2	MSH2
P43304;P43304-2	Glycerol-3-phosphate dehydrogenase, mitochondrial	GPD2
P43307;P43307-2	Translocon-associated protein subunit alpha	SSR1
P43378	Tyrosine-protein phosphatase non-receptor type 9	PTPN9
P43487-2;P43487	Ran-specific GTPase-activating protein	RANBP1
P43490	Nicotinamide phosphoribosyltransferase	NAMPT
P43686;P43686-2	26S protease regulatory subunit 6B	PSMC4
P43897;P43897-2;P43897-4	Elongation factor Ts, mitochondrial	TSFM
P45880-2;P45880;P45880-1	Voltage-dependent anion-selective channel protein 2	VDAC2
P45973	Chromobox protein homolog 5	CBX5
P45974-2;P45974	Ubiquitin carboxyl-terminal hydrolase 5	USP5
P46013;P46013-2	Antigen KI-67	MKI67
P46060	Ran GTPase-activating protein 1	RANGAP1
P46063	ATP-dependent DNA helicase Q1	RECQL
P46087;P46087-4;P46087-2;P46087-3	Probable 28S rRNA (cytosine(4447)-C(5))-methyltransferase	NOP2
P46100-5;P46100-3;P46100-4;P46100;P46100-6;P46100-2	Transcriptional regulator ATRX	ATRX
P46108	Adapter molecule crk	CRK
P46109	Crk-like protein	CRKL
P46379-4;P46379-5;P46379-2;P46379;P46379-3	Large proline-rich protein BAG6	BAG6
P46459;P46459-2	Vesicle-fusing ATPase	NSF
P46736-4;P46736-2;P46736-3;P46736	Lys-63-specific deubiquitinase BRCC36	BRCC3
P46776	60S ribosomal protein L27a	RPL27A
P46777	60S ribosomal protein L5	RPL5
P46778	60S ribosomal protein L21	RPL21
P46779-4;P46779-5;P46779;P46779-2;P46779-3	60S ribosomal protein L28	RPL28
P46781	40S ribosomal protein S9	RPS9
P46782	40S ribosomal protein S5;40S ribosomal protein S5, N-terminally processed	RPS5
P46783;Q9NQ39	40S ribosomal protein S10;Putative 40S ribosomal protein S10-like	RPS10;RPS10P5
P46821	Microtubule-associated protein 1B;MAP1B heavy chain;MAP1 light chain LC1	MAP1B
P46926;P46926-2	Glucosamine-6-phosphate isomerase 1	GNPDA1
P46934-4;P46934-3;P46934-2;P46934	E3 ubiquitin-protein ligase NEDD4	NEDD4
P46937-5;P46937-3;P46937-6;P46937-7;P46937-2;P46937-8;P46937;P46937-9;P46937-4	Transcriptional coactivator YAP1	YAP1
P46939;P46939-2;P46939-4	Utrophin	UTRN
P46940	Ras GTPase-activating-like protein IQGAP1	IQGAP1
P46976-3;P46976-2;P46976	Glycogenin-1	GYG1
P46977;P46977-2	Dolichyl-diphosphooligosaccharide--protein glycosyltransferase subunit STT3A	STT3A
P47755;P47755-2	F-actin-capping protein subunit alpha-2	CAPZA2
P47756-2;P47756	F-actin-capping protein subunit beta	CAPZB
P47897;P47897-2	Glutamine--tRNA ligase	QARS
P47985	Cytochrome b-c1 complex subunit Rieske, mitochondrial;Cytochrome b-c1 complex subunit 11	UQCRFS1
P48047	ATP synthase subunit O, mitochondrial	ATP5O
P48059;P48059-4;P48059-2;P48059-5;P48059-3	LIM and senescent cell antigen-like-containing domain protein 1	LIMS1
P48147	Prolyl endopeptidase	PREP
P48444;P48444-2	Coatomer subunit delta	ARCN1
P48449-3;P48449;P48449-2	Lanosterol synthase	LSS
P48509		CD151
P48556	26S proteasome non-ATPase regulatory subunit 8	PSMD8
P48637;P48637-2	Glutathione synthetase	GSS
P48643;P48643-2	T-complex protein 1 subunit epsilon	CCT5
P48651-2;P48651	Phosphatidylserine synthase 1	PTDSS1
P48723	Heat shock 70 kDa protein 13	HSPA13
P48729-3;P48729;P48729-2;Q8N752	Casein kinase I isoform alpha;Casein kinase I isoform alpha-like	CSNK1A1;CSNK1A1L
P48735;P48735-2	Isocitrate dehydrogenase [NADP], mitochondrial	IDH2
P48739;P48739-2;P48739-3	Phosphatidylinositol transfer protein beta isoform	PITPNB
P49005	DNA polymerase delta subunit 2	POLD2
P49023-2;P49023;P49023-3;P49023-4	Paxillin	PXN
P49189;P49189-2	4-trimethylaminobutyraldehyde dehydrogenase	ALDH9A1
P49207	60S ribosomal protein L34	RPL34
P49257	Protein ERGIC-53	LMAN1
P49321;P49321-3;P49321-4;P49321-2	Nuclear autoantigenic sperm protein	NASP
P49327	Fatty acid synthase;[Acyl-carrier-protein] S-acetyltransferase;[Acyl-carrier-protein] S-malonyltransferase;3-oxoacyl-[acyl-carrier-protein] synthase;3-oxoacyl-[acyl-carrier-protein] reductase;3-hydroxyacyl-[acyl-carrier-protein] dehydratase;Enoyl-[acyl-carrier-protein] reductase;Oleoyl-[acyl-carrier-protein] hydrolase	FASN
P49354-2;P49354	Protein farnesyltransferase/geranylgeranyltransferase type-1 subunit alpha	FNTA
P49368;P49368-2	T-complex protein 1 subunit gamma	CCT3
P49406	39S ribosomal protein L19, mitochondrial	MRPL19
P49411	Elongation factor Tu, mitochondrial	TUFM
P49419-2;P49419;P49419-4;P49419-3	Alpha-aminoadipic semialdehyde dehydrogenase	ALDH7A1
P49454	Centromere protein F	CENPF
P49458;P49458-2	Signal recognition particle 9 kDa protein	SRP9
P49585;Q9Y5K3-2;Q9Y5K3-4;Q9Y5K3-3;Q9Y5K3	Choline-phosphate cytidylyltransferase A;Choline-phosphate cytidylyltransferase B	PCYT1A;PCYT1B
P49588;P49588-2	Alanine--tRNA ligase, cytoplasmic	AARS
P49589-2;P49589;P49589-3	Cysteine--tRNA ligase, cytoplasmic	CARS
P49590-2;P49590	Probable histidine--tRNA ligase, mitochondrial	HARS2
P49591	Serine--tRNA ligase, cytoplasmic	SARS
P49593-2;P49593	Protein phosphatase 1F	PPM1F
P49642	DNA primase small subunit	PRIM1
P49643	DNA primase large subunit	PRIM2
P49674;P48730-2;P48730	Casein kinase I isoform epsilon;Casein kinase I isoform delta	CSNK1E;CSNK1D
P49720	Proteasome subunit beta type-3	PSMB3
P49721	Proteasome subunit beta type-2	PSMB2
P49736	DNA replication licensing factor MCM2	MCM2
P49748-2;P49748;P49748-3	Very long-chain specific acyl-CoA dehydrogenase, mitochondrial	ACADVL
P49750;P49750-4;P49750-3	YLP motif-containing protein 1	YLPM1
P49755	Transmembrane emp24 domain-containing protein 10	TMED10
P49756	RNA-binding protein 25	RBM25
P49757-8;P49757-7;P49757-6;P49757-5;P49757-4;P49757-2;P49757-3;P49757	Protein numb homolog	NUMB
P49770	Translation initiation factor eIF-2B subunit beta	EIF2B2
P49773	Histidine triad nucleotide-binding protein 1	HINT1
P49790-2;P49790;P49790-3	Nuclear pore complex protein Nup153	NUP153
P49792	E3 SUMO-protein ligase RanBP2	RANBP2
P49821-2;P49821	NADH dehydrogenase [ubiquinone] flavoprotein 1, mitochondrial	NDUFV1
P49841;P49841-2	Glycogen synthase kinase-3 beta	GSK3B
P49848;P49848-3;P49848-2	Transcription initiation factor TFIID subunit 6	TAF6
P49902-2;P49902	Cytosolic purine 5-nucleotidase	NT5C2
P49915;P49915-2	GMP synthase [glutamine-hydrolyzing]	GMPS
P49916;P49916-2	DNA ligase 3	LIG3
P49959;P49959-3;P49959-2	Double-strand break repair protein MRE11A	MRE11A
P50213;P50213-2	Isocitrate dehydrogenase [NAD] subunit alpha, mitochondrial	IDH3A
P50336	Protoporphyrinogen oxidase	PPOX
P50395;P50395-2	Rab GDP dissociation inhibitor beta	GDI2
P50402	Emerin	EMD
P50454	Serpin H1	SERPINH1
P50479;P50479-2	PDZ and LIM domain protein 4	PDLIM4
P50502;Q8NFI4;Q8IZP2	Hsc70-interacting protein;Putative protein FAM10A5;Putative protein FAM10A4	ST13;ST13P5;ST13P4
P50552	Vasodilator-stimulated phosphoprotein	VASP
P50570-3;P50570-2;P50570-5;P50570-4;P50570	Dynamin-2	DNM2
P50579-3;P50579-2;P50579	Methionine aminopeptidase 2	METAP2
P50583	Bis(5-nucleosyl)-tetraphosphatase [asymmetrical]	NUDT2
P50748	Kinetochore-associated protein 1	KNTC1
P50750;P50750-2	Cyclin-dependent kinase 9	CDK9
P50851-2;P50851	Lipopolysaccharide-responsive and beige-like anchor protein	LRBA
P50895	Basal cell adhesion molecule	BCAM
P50897;P50897-2	Palmitoyl-protein thioesterase 1	PPT1
P50914	60S ribosomal protein L14	RPL14
P50990;P50990-2;P50990-3	T-complex protein 1 subunit theta	CCT8
P50991;P50991-2	T-complex protein 1 subunit delta	CCT4
P50995-2;P50995	Annexin A11	ANXA11
P51003	Poly(A) polymerase alpha	PAPOLA
P51114;P51114-2;P51114-3	Fragile X mental retardation syndrome-related protein 1	FXR1
P51116	Fragile X mental retardation syndrome-related protein 2	FXR2
P51148;P51148-2	Ras-related protein Rab-5C	RAB5C
P51149	Ras-related protein Rab-7a	RAB7A
P51151;Q9NP90	Ras-related protein Rab-9A;Ras-related protein Rab-9B	RAB9A;RAB9B
P51153	Ras-related protein Rab-13	RAB13
P51159;P51159-2	Ras-related protein Rab-27A	RAB27A
P51398-2;P51398-3;P51398	28S ribosomal protein S29, mitochondrial	DAP3
P51452-2;P51452	Dual specificity protein phosphatase 3	DUSP3
P51532-5;P51532-2;P51532-3;P51532-4;P51532;P51531-2;P51531	Transcription activator BRG1;Probable global transcription activator SNF2L2	SMARCA4;SMARCA2
P51570;P51570-2	Galactokinase	GALK1
P51571	Translocon-associated protein subunit delta	SSR4
P51572;P51572-2	B-cell receptor-associated protein 31	BCAP31
P51580	Thiopurine S-methyltransferase	TPMT
P51610-2;P51610;P51610-4;P51610-3	Host cell factor 1;HCF N-terminal chain 1;HCF N-terminal chain 2;HCF N-terminal chain 3;HCF N-terminal chain 4;HCF N-terminal chain 5;HCF N-terminal chain 6;HCF C-terminal chain 1;HCF C-terminal chain 2;HCF C-terminal chain 3;HCF C-terminal chain 4;HCF C-terminal chain 5;HCF C-terminal chain 6	HCFC1
P51648;P51648-2	Fatty aldehyde dehydrogenase	ALDH3A2
P51659;P51659-3;P51659-2	Peroxisomal multifunctional enzyme type 2;(3R)-hydroxyacyl-CoA dehydrogenase;Enoyl-CoA hydratase 2	HSD17B4
P51665	26S proteasome non-ATPase regulatory subunit 7	PSMD7
P51784	Ubiquitin carboxyl-terminal hydrolase 11	USP11
P51809-3;P51809;P51809-2	Vesicle-associated membrane protein 7	VAMP7
P51812	Ribosomal protein S6 kinase alpha-3	RPS6KA3
P51991;P51991-2	Heterogeneous nuclear ribonucleoprotein A3	HNRNPA3
P52209-2;P52209	6-phosphogluconate dehydrogenase, decarboxylating	PGD
P52272-2;P52272	Heterogeneous nuclear ribonucleoprotein M	HNRNPM
P52292	Importin subunit alpha-1	KPNA2
P52294	Importin subunit alpha-5;Importin subunit alpha-5, N-terminally processed	KPNA1
P52306;P52306-5;P52306-6;P52306-2;P52306-3;P52306-4	Rap1 GTPase-GDP dissociation stimulator 1	RAP1GDS1
P52434-3;P52434;P52434-4	DNA-directed RNA polymerases I, II, and III subunit RPABC3	POLR2H
P52565;P52565-2	Rho GDP-dissociation inhibitor 1	ARHGDIA
P52594-2;P52594-3;P52594;P52594-4	Arf-GAP domain and FG repeat-containing protein 1	AGFG1
P52597	Heterogeneous nuclear ribonucleoprotein F;Heterogeneous nuclear ribonucleoprotein F, N-terminally processed	HNRNPF
P52630-4;P52630	Signal transducer and activator of transcription 2	STAT2
P52701;P52701-2;P52701-3;P52701-4	DNA mismatch repair protein Msh6	MSH6
P52732	Kinesin-like protein KIF11	KIF11
P52735-3;P52735-2;P52735	Guanine nucleotide exchange factor VAV2	VAV2
P52788;P52788-2	Spermine synthase	SMS
P52789	Hexokinase-2	HK2
P52815	39S ribosomal protein L12, mitochondrial	MRPL12
P52888	Thimet oligopeptidase	THOP1
P52907	F-actin-capping protein subunit alpha-1	CAPZA1
P52948-6;P52948-5;P52948;P52948-2	Nuclear pore complex protein Nup98-Nup96;Nuclear pore complex protein Nup98;Nuclear pore complex protein Nup96	NUP98
P53004	Biliverdin reductase A	BLVRA
P53007	Tricarboxylate transport protein, mitochondrial	SLC25A1
P53041	Serine/threonine-protein phosphatase 5	PPP5C
P53365-3;P53365;P53365-2	Arfaptin-2	ARFIP2
P53367-2	Arfaptin-1	ARFIP1
P53396;P53396-2;P53396-3	ATP-citrate synthase	ACLY
P53582	Methionine aminopeptidase 1	METAP1
P53597	Succinyl-CoA ligase [ADP/GDP-forming] subunit alpha, mitochondrial	SUCLG1
P53618	Coatomer subunit beta	COPB1
P53621;P53621-2	Coatomer subunit alpha;Xenin;Proxenin	COPA
P53634;P53634-2;P53634-3	Dipeptidyl peptidase 1;Dipeptidyl peptidase 1 exclusion domain chain;Dipeptidyl peptidase 1 heavy chain;Dipeptidyl peptidase 1 light chain	CTSC
P53680-2;P53680	AP-2 complex subunit sigma	AP2S1
P53701	Cytochrome c-type heme lyase	HCCS
P53814-5;P53814;P53814-6;P53814-2	Smoothelin	SMTN
P53985	Monocarboxylate transporter 1	SLC16A1
P53992;P53992-2	Protein transport protein Sec24C	SEC24C
P54105	Methylosome subunit pICln	CLNS1A
P54132	Bloom syndrome protein	BLM
P54136;P54136-2	Arginine--tRNA ligase, cytoplasmic	RARS
P54577	Tyrosine--tRNA ligase, cytoplasmic;Tyrosine--tRNA ligase, cytoplasmic, N-terminally processed	YARS
P54578-2;P54578;P54578-3	Ubiquitin carboxyl-terminal hydrolase 14	USP14
P54687-4;P54687;P54687-5;P54687-2;P54687-3	Branched-chain-amino-acid aminotransferase, cytosolic	BCAT1
P54709;P54709-2	Sodium/potassium-transporting ATPase subunit beta-3	ATP1B3
P54727;P54727-2	UV excision repair protein RAD23 homolog B	RAD23B
P54819-2;P54819;P54819-3;P54819-5;P54819-6;P54819-4	Adenylate kinase 2, mitochondrial;Adenylate kinase 2, mitochondrial, N-terminally processed	AK2
P54886-2;P54886	Delta-1-pyrroline-5-carboxylate synthase;Glutamate 5-kinase;Gamma-glutamyl phosphate reductase	ALDH18A1
P54920	Alpha-soluble NSF attachment protein	NAPA
P55010	Eukaryotic translation initiation factor 5	EIF5
P55036;P55036-2	26S proteasome non-ATPase regulatory subunit 4	PSMD4
P55060-3;P55060;P55060-4	Exportin-2	CSE1L
P55061;P55061-2	Bax inhibitor 1	TMBIM6
P55072	Transitional endoplasmic reticulum ATPase	VCP
P55084-2;P55084	Trifunctional enzyme subunit beta, mitochondrial;3-ketoacyl-CoA thiolase	HADHB
P55145	Mesencephalic astrocyte-derived neurotrophic factor	MANF
P55209-2;P55209;P55209-3	Nucleosome assembly protein 1-like 1	NAP1L1
P55210-4;P55210;P55210-3	Caspase-7;Caspase-7 subunit p20;Caspase-7 subunit p11	CASP7
P55210-2	Caspase-7;Caspase-7 subunit p20;Caspase-7 subunit p11	CASP7
P55263-2;P55263;P55263-3;P55263-4	Adenosine kinase	ADK
P55265-5;P55265;P55265-4;P55265-3;P55265-2	Double-stranded RNA-specific adenosine deaminase	ADAR
P55735;P55735-2;P55735-3	Protein SEC13 homolog	SEC13
P55769	NHP2-like protein 1;NHP2-like protein 1, N-terminally processed	NHP2L1
P55786;P55786-2	Puromycin-sensitive aminopeptidase	NPEPPS
P55795	Heterogeneous nuclear ribonucleoprotein H2	HNRNPH2
P55809	Succinyl-CoA:3-ketoacid coenzyme A transferase 1, mitochondrial	OXCT1
P55884;P55884-2	Eukaryotic translation initiation factor 3 subunit B	EIF3B
P55899	IgG receptor FcRn large subunit p51	FCGRT
P55957;P55957-2;P55957-4	BH3-interacting domain death agonist;BH3-interacting domain death agonist p15;BH3-interacting domain death agonist p13;BH3-interacting domain death agonist p11	BID
P56134-4;P56134-3;P56134-2;P56134	ATP synthase subunit f, mitochondrial	ATP5J2
P56182	Ribosomal RNA processing protein 1 homolog A	RRP1
P56192;P56192-2	Methionine--tRNA ligase, cytoplasmic	MARS
P56537	Eukaryotic translation initiation factor 6	EIF6
P56545;P56545-2	C-terminal-binding protein 2	CTBP2
P56556	NADH dehydrogenase [ubiquinone] 1 alpha subcomplex subunit 6	NDUFA6
P56945-4;P56945-5;P56945-8;P56945;P56945-7;P56945-3;P56945-2;P56945-6	Breast cancer anti-estrogen resistance protein 1	BCAR1
P57088	Transmembrane protein 33	TMEM33
P57105	Synaptojanin-2-binding protein	SYNJ2BP
P57678	Gem-associated protein 4	GEMIN4
P57740;P57740-2;P57740-3	Nuclear pore complex protein Nup107	NUP107
P57772;P57772-2	Selenocysteine-specific elongation factor	EEFSEC
P58546	Myotrophin	MTPN
P59998;P59998-3;P59998-2	Actin-related protein 2/3 complex subunit 4	ARPC4
P60033	CD81 antigen	CD81
P60174-1;P60174;P60174-4	Triosephosphate isomerase	TPI1
P60228	Eukaryotic translation initiation factor 3 subunit E	EIF3E
P60468	Protein transport protein Sec61 subunit beta	SEC61B
P60510	Serine/threonine-protein phosphatase 4 catalytic subunit	PPP4C
P60660-2	Myosin light polypeptide 6	MYL6
P60842;P60842-2	Eukaryotic initiation factor 4A-I	EIF4A1
P60866;P60866-2	40S ribosomal protein S20	RPS20
P60891;P60891-2	Ribose-phosphate pyrophosphokinase 1	PRPS1
P60900;P60900-2	Proteasome subunit alpha type-6	PSMA6
P60903	Protein S100-A10	S100A10
P60953;P60953-1	Cell division control protein 42 homolog	CDC42
P60981;P60981-2	Destrin	DSTN
P60983	Glia maturation factor beta	GMFB
P61006;P61006-2	Ras-related protein Rab-8A	RAB8A
P61009	Signal peptidase complex subunit 3	SPCS3
P61011;P61011-2	Signal recognition particle 54 kDa protein	SRP54
P61019;P61019-2	Ras-related protein Rab-2A	RAB2A
P61020;P61020-2	Ras-related protein Rab-5B	RAB5B
P61026	Ras-related protein Rab-10	RAB10
P61077;P61077-2;P61077-3;P62837-2;P62837	Ubiquitin-conjugating enzyme E2 D3;Ubiquitin-conjugating enzyme E2 D2	UBE2D3;UBE2D2
P61081	NEDD8-conjugating enzyme Ubc12	UBE2M
P61086;P61086-3;P61086-2	Ubiquitin-conjugating enzyme E2 K	UBE2K
P61088;Q5JXB2	Ubiquitin-conjugating enzyme E2 N;Putative ubiquitin-conjugating enzyme E2 N-like	UBE2N;UBE2NL
P61106	Ras-related protein Rab-14	RAB14
P61158	Actin-related protein 3	ACTR3
P61160;P61160-2	Actin-related protein 2	ACTR2
P61163	Alpha-centractin	ACTR1A
P61201;P61201-2	COP9 signalosome complex subunit 2	COPS2
P84077;P61204;P61204-2	ADP-ribosylation factor 1;ADP-ribosylation factor 3	ARF1;ARF3
P61221	ATP-binding cassette sub-family E member 1	ABCE1
P61224-3;P61224;A6NIZ1;P61224-2;P61224-4	Ras-related protein Rap-1b;Ras-related protein Rap-1b-like protein	RAP1B
P61225	Ras-related protein Rap-2b	RAP2B
P61247	40S ribosomal protein S3a	RPS3A
Q9UNX3;P61254	60S ribosomal protein L26-like 1;60S ribosomal protein L26	RPL26L1;RPL26
P61289;P61289-3;P61289-2	Proteasome activator complex subunit 3	PSME3
P61313	60S ribosomal protein L15	RPL15
P61353	60S ribosomal protein L27	RPL27
P61421	V-type proton ATPase subunit d 1	ATP6V0D1
P61513	60S ribosomal protein L37a	RPL37A
P61604	10 kDa heat shock protein, mitochondrial	HSPE1
P61619;P61619-3	Protein transport protein Sec61 subunit alpha isoform 1	SEC61A1
P61758	Prefoldin subunit 3	VBP1
P61764;P61764-2	Syntaxin-binding protein 1	STXBP1
P61769	Beta-2-microglobulin;Beta-2-microglobulin form pI 5.3	B2M
P61803	Dolichyl-diphosphooligosaccharide--protein glycosyltransferase subunit DAD1	DAD1
P61923;P61923-4;P61923-5	Coatomer subunit zeta-1	COPZ1
P61962	DDB1- and CUL4-associated factor 7	DCAF7
P61964	WD repeat-containing protein 5	WDR5
P61966;P61966-2	AP-1 complex subunit sigma-1A	AP1S1
P61970	Nuclear transport factor 2	NUTF2
P61978-2;P61978	Heterogeneous nuclear ribonucleoprotein K	HNRNPK
P61978-3	Heterogeneous nuclear ribonucleoprotein K	HNRNPK
P61981	14-3-3 protein gamma;14-3-3 protein gamma, N-terminally processed	YWHAG
P62070;P62070-4;P62070-3;P62070-2	Ras-related protein R-Ras2	RRAS2
P62081	40S ribosomal protein S7	RPS7
P62136;P62136-2;P62136-3	Serine/threonine-protein phosphatase PP1-alpha catalytic subunit	PPP1CA
P62140	Serine/threonine-protein phosphatase PP1-beta catalytic subunit	PPP1CB
P62158	Calmodulin	CALM1
P62191;P62191-2	26S protease regulatory subunit 4	PSMC1
P62195-2;P62195	26S protease regulatory subunit 8	PSMC5
P62241	40S ribosomal protein S8	RPS8
P62244	40S ribosomal protein S15a	RPS15A
P62249	40S ribosomal protein S16	RPS16
P62253	Ubiquitin-conjugating enzyme E2 G1;Ubiquitin-conjugating enzyme E2 G1, N-terminally processed	UBE2G1
P62256-2;P62256	Ubiquitin-conjugating enzyme E2 H	UBE2H
P62258;P62258-2	14-3-3 protein epsilon	YWHAE
P62263	40S ribosomal protein S14	RPS14
P62266	40S ribosomal protein S23	RPS23
P62269	40S ribosomal protein S18	RPS18
P62277	40S ribosomal protein S13	RPS13
P62280	40S ribosomal protein S11	RPS11
P62304	Small nuclear ribonucleoprotein E	SNRPE
P62306	Small nuclear ribonucleoprotein F	SNRPF
P62310	U6 snRNA-associated Sm-like protein LSm3	LSM3
P62314	Small nuclear ribonucleoprotein Sm D1	SNRPD1
P62316;P62316-2	Small nuclear ribonucleoprotein Sm D2	SNRPD2
P62318-2;P62318	Small nuclear ribonucleoprotein Sm D3	SNRPD3
P62330	ADP-ribosylation factor 6	ARF6
P62333	26S protease regulatory subunit 10B	PSMC6
P62424	60S ribosomal protein L7a	RPL7A
P62487	DNA-directed RNA polymerase II subunit RPB7	POLR2G
P62495-2;P62495	Eukaryotic peptide chain release factor subunit 1	ETF1
P62633-7;P62633-3;P62633-2;P62633;P62633-8;P62633-5;P62633-4;P62633-6	Cellular nucleic acid-binding protein	CNBP
P62701	40S ribosomal protein S4, X isoform	RPS4X
P62750	60S ribosomal protein L23a	RPL23A
P62753	40S ribosomal protein S6	RPS6
P62805	Histone H4	HIST1H4A
P62820;P62820-2	Ras-related protein Rab-1A	RAB1A
P62826	GTP-binding nuclear protein Ran	RAN
P62829	60S ribosomal protein L23	RPL23
P62834	Ras-related protein Rap-1A	RAP1A
P62841	40S ribosomal protein S15	RPS15
P62847-2;P62847-3;P62847;P62847-4	40S ribosomal protein S24	RPS24
P62851	40S ribosomal protein S25	RPS25
P62854;Q5JNZ5	40S ribosomal protein S26;Putative 40S ribosomal protein S26-like 1	RPS26;RPS26P11
P62873;P62873-2	Guanine nucleotide-binding protein G(I)/G(S)/G(T) subunit beta-1	GNB1
P62879	Guanine nucleotide-binding protein G(I)/G(S)/G(T) subunit beta-2	GNB2
P62888	60S ribosomal protein L30	RPL30
P62899-3;P62899;P62899-2	60S ribosomal protein L31	RPL31
P62906	60S ribosomal protein L10a	RPL10A
P62910	60S ribosomal protein L32	RPL32
P62913;P62913-2	60S ribosomal protein L11	RPL11
P62917	60S ribosomal protein L8	RPL8
P62937;P62937-2	Peptidyl-prolyl cis-trans isomerase A;Peptidyl-prolyl cis-trans isomerase A, N-terminally processed	PPIA
P62942	Peptidyl-prolyl cis-trans isomerase FKBP1A	FKBP1A
P62979;P62987;P0CG47;P0CG48	Ubiquitin-40S ribosomal protein S27a;Ubiquitin;40S ribosomal protein S27a;Ubiquitin-60S ribosomal protein L40;Ubiquitin;60S ribosomal protein L40;Polyubiquitin-B;Ubiquitin;Polyubiquitin-C;Ubiquitin	RPS27A;UBA52;UBB;UBC
P62993;P62993-2	Growth factor receptor-bound protein 2	GRB2
P62995-3;P62995	Transformer-2 protein homolog beta	TRA2B
P63000;P63000-2;P60763	Ras-related C3 botulinum toxin substrate 1;Ras-related C3 botulinum toxin substrate 3	RAC1;RAC3
P63010;P63010-2;P63010-3	AP-2 complex subunit beta	AP2B1
P63092-3;P63092-2;P63092;P63092-4;Q5JWF2-2;Q5JWF2	Guanine nucleotide-binding protein G(s) subunit alpha isoforms short;Guanine nucleotide-binding protein G(s) subunit alpha isoforms XLas	GNAS
P63098	Calcineurin subunit B type 1	PPP3R1
P63104;P63104-2	14-3-3 protein zeta/delta	YWHAZ
P63151;P63151-2	Serine/threonine-protein phosphatase 2A 55 kDa regulatory subunit B alpha isoform	PPP2R2A
P63165	Small ubiquitin-related modifier 1	SUMO1
P63167	Dynein light chain 1, cytoplasmic	DYNLL1
P63172	Dynein light chain Tctex-type 1	DYNLT1
P63173	60S ribosomal protein L38	RPL38
P63208;P63208-2	S-phase kinase-associated protein 1	SKP1
P63220	40S ribosomal protein S21	RPS21
P63241;P63241-2;Q6IS14	Eukaryotic translation initiation factor 5A-1;Eukaryotic translation initiation factor 5A-1-like	EIF5A;EIF5AL1
P63244	Guanine nucleotide-binding protein subunit beta-2-like 1;Guanine nucleotide-binding protein subunit beta-2-like 1, N-terminally processed	GNB2L1
P63261	Actin, cytoplasmic 2;Actin, cytoplasmic 2, N-terminally processed	ACTG1
P63279	SUMO-conjugating enzyme UBC9	UBE2I
P67775;P67775-2	Serine/threonine-protein phosphatase 2A catalytic subunit alpha isoform	PPP2CA
P67809	Nuclease-sensitive element-binding protein 1	YBX1
P67812-4;P67812;P67812-3;P67812-2	Signal peptidase complex catalytic subunit SEC11A	SEC11A
P67870	Casein kinase II subunit beta	CSNK2B
P67936;P67936-2	Tropomyosin alpha-4 chain	TPM4
P68133;P68032	Actin, alpha skeletal muscle;Actin, alpha cardiac muscle 1	ACTA1;ACTC1
P68036-2;P68036;P68036-3	Ubiquitin-conjugating enzyme E2 L3	UBE2L3
P68104;Q5VTE0;P68104-2	Elongation factor 1-alpha 1;Putative elongation factor 1-alpha-like 3	EEF1A1;EEF1A1P5
P68363;P68363-2	Tubulin alpha-1B chain	TUBA1B
P68371	Tubulin beta-4B chain	TUBB4B
P68400;Q8NEV1;P68400-2	Casein kinase II subunit alpha;Casein kinase II subunit alpha 3	CSNK2A1;CSNK2A3
P68402;P68402-3;P68402-2;P68402-4	Platelet-activating factor acetylhydrolase IB subunit beta	PAFAH1B2
P68431;Q16695	Histone H3.1;Histone H3.1t	HIST1H3A;HIST3H3
P78316;P78316-2	Nucleolar protein 14	NOP14
Q5TFQ8;P78324-4;P78324;P78324-2	Signal-regulatory protein beta-1 isoform 3;Tyrosine-protein phosphatase non-receptor type substrate 1	SIRPB1;SIRPA
P78330	Phosphoserine phosphatase	PSPH
P78344;P78344-2	Eukaryotic translation initiation factor 4 gamma 2	EIF4G2
P78346;P78346-2	Ribonuclease P protein subunit p30	RPP30
P78347-2;P78347-4;P78347-3;P78347	General transcription factor II-I	GTF2I
P78357	Contactin-associated protein 1	CNTNAP1
P78371;P78371-2	T-complex protein 1 subunit beta	CCT2
P78406	mRNA export factor	RAE1
P78417;P78417-3;P78417-2	Glutathione S-transferase omega-1	GSTO1
P78527;P78527-2	DNA-dependent protein kinase catalytic subunit	PRKDC
P80217;P80217-2	Interferon-induced 35 kDa protein	IFI35
P80303-2;P80303	Nucleobindin-2;Nesfatin-1	NUCB2
P82650;P82650-2	28S ribosomal protein S22, mitochondrial	MRPS22
P82675;P82675-2	28S ribosomal protein S5, mitochondrial	MRPS5
P82912-2;P82912;P82912-3	28S ribosomal protein S11, mitochondrial	MRPS11
P82930	28S ribosomal protein S34, mitochondrial	MRPS34
P82933	28S ribosomal protein S9, mitochondrial	MRPS9
P82979	SAP domain-containing ribonucleoprotein	SARNP
P83111;P83111-2	Serine beta-lactamase-like protein LACTB, mitochondrial	LACTB
P83731	60S ribosomal protein L24	RPL24
P83916	Chromobox protein homolog 1	CBX1
P84085	ADP-ribosylation factor 5	ARF5
P84090	Enhancer of rudimentary homolog	ERH
P84095	Rho-related GTP-binding protein RhoG	RHOG
P84098	60S ribosomal protein L19	RPL19
P84103-2;P84103	Serine/arginine-rich splicing factor 3	SRSF3
P84243	Histone H3.3	H3F3A
P85037	Forkhead box protein K1	FOXK1
P98160	Basement membrane-specific heparan sulfate proteoglycan core protein;Endorepellin;LG3 peptide	HSPG2
P98175-4;P98175-3;P98175-2;P98175	RNA-binding protein 10	RBM10
P98179	RNA-binding protein 3	RBM3
P98194-2;P98194-4;P98194;P98194-3;P98194-5;P98194-8;P98194-9;P98194-6;P98194-7	Calcium-transporting ATPase type 2C member 1	ATP2C1
Q00169	Phosphatidylinositol transfer protein alpha isoform	PITPNA
Q00325-2;Q00325	Phosphate carrier protein, mitochondrial	SLC25A3
Q00341;Q00341-2	Vigilin	HDLBP
Q00535;Q00535-2	Cyclin-dependent-like kinase 5	CDK5
Q00610-2;Q00610	Clathrin heavy chain 1	CLTC
Q00653-4;Q00653	Nuclear factor NF-kappa-B p100 subunit;Nuclear factor NF-kappa-B p52 subunit	NFKB2
Q00688	Peptidyl-prolyl cis-trans isomerase FKBP3	FKBP3
Q00796	Sorbitol dehydrogenase	SORD
Q00839-2;Q00839	Heterogeneous nuclear ribonucleoprotein U	HNRNPU
Q00978	Interferon regulatory factor 9	IRF9
Q01081-2;Q01081;Q01081-4	Splicing factor U2AF 35 kDa subunit	U2AF1
Q01082;Q01082-2;Q01082-3	Spectrin beta chain, non-erythrocytic 1	SPTBN1
Q01085;Q01085-2	Nucleolysin TIAR	TIAL1
Q01105-2	Protein SET	SET
Q01433-3;Q01433-5;Q01433-2;Q01433-4;Q01433	AMP deaminase 2	AMPD2
Q01518-2;Q01518	Adenylyl cyclase-associated protein 1	CAP1
Q01581	Hydroxymethylglutaryl-CoA synthase, cytoplasmic	HMGCS1
Q01650	Large neutral amino acids transporter small subunit 1	SLC7A5
Q01780;Q01780-2	Exosome component 10	EXOSC10
Q01804;Q01804-5;Q01804-3	OTU domain-containing protein 4	OTUD4
Q01813;Q01813-2	ATP-dependent 6-phosphofructokinase, platelet type	PFKP
Q01844-2;Q01844-6;Q01844-3;Q01844;Q01844-5	RNA-binding protein EWS	EWSR1
Q01970-2;Q01970	1-phosphatidylinositol 4,5-bisphosphate phosphodiesterase beta-3	PLCB3
Q01974	Tyrosine-protein kinase transmembrane receptor ROR2	ROR2
Q01995	Transgelin	TAGLN
Q02218-2;Q02218;Q02218-3	2-oxoglutarate dehydrogenase, mitochondrial	OGDH
Q02241;Q02241-2;Q02241-3	Kinesin-like protein KIF23	KIF23
Q02447-4;Q02447-3;Q02447-5;Q02447-6;Q02447-2;Q02447	Transcription factor Sp3	SP3
Q02543	60S ribosomal protein L18a	RPL18A
Q02750;Q02750-2	Dual specificity mitogen-activated protein kinase kinase 1	MAP2K1
Q02790	Peptidyl-prolyl cis-trans isomerase FKBP4;Peptidyl-prolyl cis-trans isomerase FKBP4, N-terminally processed	FKBP4
Q02809;Q02809-2	Procollagen-lysine,2-oxoglutarate 5-dioxygenase 1	PLOD1
Q02818	Nucleobindin-1	NUCB1
Q02878	60S ribosomal protein L6	RPL6
Q02880-2;Q02880	DNA topoisomerase 2-beta	TOP2B
Q02952-3;Q02952-2;Q02952	A-kinase anchor protein 12	AKAP12
Q02978-2;Q02978	Mitochondrial 2-oxoglutarate/malate carrier protein	SLC25A11
Q03001-8;Q03001	Dystonin	DST
Q03135;Q03135-2	Caveolin-1	CAV1
Q03154-4;Q03154;Q03154-2;Q03154-3	Aminoacylase-1	ACY1
Q03252	Lamin-B2	LMNB2
Q03518	Antigen peptide transporter 1	TAP1
Q03519;Q03519-2	Antigen peptide transporter 2	TAP2
Q03701	CCAAT/enhancer-binding protein zeta	CEBPZ
Q04206-2;Q04206-3;Q04206;Q04206-4	Transcription factor p65	RELA
Q04323;Q04323-2	UBX domain-containing protein 1	UBXN1
Q04446	1,4-alpha-glucan-branching enzyme	GBE1
Q04637-4;Q04637-5;Q04637-3;Q04637;Q04637-8;Q04637-9;Q04637-6;Q04637-7	Eukaryotic translation initiation factor 4 gamma 1	EIF4G1
Q04760-2;Q04760	Lactoylglutathione lyase	GLO1
Q04826;P03989	HLA class I histocompatibility antigen, B-40 alpha chain;HLA class I histocompatibility antigen, B-27 alpha chain	HLA-B
Q04837	Single-stranded DNA-binding protein, mitochondrial	SSBP1
Q04917	14-3-3 protein eta	YWHAH
Q05048	Cleavage stimulation factor subunit 1	CSTF1
Q05086-2;Q05086-3;Q05086	Ubiquitin-protein ligase E3A	UBE3A
Q05193-3;Q05193-4;Q05193;Q05193-5;Q05193-2	Dynamin-1	DNM1
Q05209;Q05209-2;Q05209-3	Tyrosine-protein phosphatase non-receptor type 12	PTPN12
Q05397-7;Q05397;Q05397-5;Q05397-2;Q05397-6	Focal adhesion kinase 1	PTK2
Q05519-2;Q05519	Serine/arginine-rich splicing factor 11	SRSF11
Q05639	Elongation factor 1-alpha 2	EEF1A2
Q05682-5;Q05682-4;Q05682-3;Q05682-6;Q05682-2;Q05682	Caldesmon	CALD1
Q05D32-2;Q05D32	CTD small phosphatase-like protein 2	CTDSPL2
Q06124;Q06124-2;Q06124-3	Tyrosine-protein phosphatase non-receptor type 11	PTPN11
Q06203	Amidophosphoribosyltransferase	PPAT
Q06210-2;Q06210	Glutamine--fructose-6-phosphate aminotransferase [isomerizing] 1	GFPT1
Q06265;Q06265-2;Q06265-3;Q06265-4	Exosome complex component RRP45	EXOSC9
Q06323;Q06323-3;Q06323-2	Proteasome activator complex subunit 1	PSME1
Q06546	GA-binding protein alpha chain	GABPA
Q06787-8;Q06787-5;Q06787-9;Q06787-3;Q06787;Q06787-6;Q06787-2;Q06787-4;Q06787-7	Fragile X mental retardation protein 1	FMR1
Q06830	Peroxiredoxin-1	PRDX1
Q07020;Q07020-2	60S ribosomal protein L18	RPL18
Q07021	Complement component 1 Q subcomponent-binding protein, mitochondrial	C1QBP
Q07065	Cytoskeleton-associated protein 4	CKAP4
Q07157-2;Q07157	Tight junction protein ZO-1	TJP1
Q07666-2;Q07666;Q07666-3	KH domain-containing, RNA-binding, signal transduction-associated protein 1	KHDRBS1
Q07812-5;Q07812-8;Q07812;Q07812-2;Q07812-7	Apoptosis regulator BAX	BAX
Q07866-8;Q07866-2;Q07866-3;Q07866;Q07866-7;Q07866-5;Q07866-10;Q07866-6;Q07866-4;Q07866-9	Kinesin light chain 1	KLC1
Q07954	Prolow-density lipoprotein receptor-related protein 1;Low-density lipoprotein receptor-related protein 1 85 kDa subunit;Low-density lipoprotein receptor-related protein 1 515 kDa subunit;Low-density lipoprotein receptor-related protein 1 intracellular domain	LRP1
Q07955-3;Q07955;Q07955-2	Serine/arginine-rich splicing factor 1	SRSF1
Q07960	Rho GTPase-activating protein 1	ARHGAP1
Q08209-2;Q08209;Q08209-3;Q08209-4;Q08209-5;P16298-2;P16298-3;P16298;P16298-4	Serine/threonine-protein phosphatase 2B catalytic subunit alpha isoform;Serine/threonine-protein phosphatase 2B catalytic subunit beta isoform	PPP3CA;PPP3CB
Q08211	ATP-dependent RNA helicase A	DHX9
Q08257;Q08257-3;Q08257-2	Quinone oxidoreductase	CRYZ
Q08378-2;Q08378;Q08378-4	Golgin subfamily A member 3	GOLGA3
Q08379;Q08379-2	Golgin subfamily A member 2	GOLGA2
Q08380	Galectin-3-binding protein	LGALS3BP
Q08426;Q08426-2	Peroxisomal bifunctional enzyme;Enoyl-CoA hydratase/3,2-trans-enoyl-CoA isomerase;3-hydroxyacyl-CoA dehydrogenase	EHHADH
Q08431;Q08431-2;Q08431-3	Lactadherin;Lactadherin short form;Medin	MFGE8
Q08722-2;Q08722-3;Q08722-4;Q08722	Leukocyte surface antigen CD47	CD47
Q08752	Peptidyl-prolyl cis-trans isomerase D	PPID
Q08945	FACT complex subunit SSRP1	SSRP1
Q08J23;Q08J23-2;Q08J23-3	tRNA (cytosine(34)-C(5))-methyltransferase	NSUN2
Q09028-3;Q09028;Q09028-4;Q09028-2	Histone-binding protein RBBP4	RBBP4
Q09161	Nuclear cap-binding protein subunit 1	NCBP1
Q09666	Neuroblast differentiation-associated protein AHNAK	AHNAK
Q0VDF9	Heat shock 70 kDa protein 14	HSPA14
Q0ZGT2-4;Q0ZGT2-2;Q0ZGT2;Q0ZGT2-3	Nexilin	NEXN
Q10469	Alpha-1,6-mannosyl-glycoprotein 2-beta-N-acetylglucosaminyltransferase	MGAT2
Q10471	Polypeptide N-acetylgalactosaminyltransferase 2;Polypeptide N-acetylgalactosaminyltransferase 2 soluble form	GALNT2
Q10567-2;Q10567	AP-1 complex subunit beta-1	AP1B1
Q10570	Cleavage and polyadenylation specificity factor subunit 1	CPSF1
Q10589-2;Q10589	Bone marrow stromal antigen 2	BST2
Q10713;Q10713-2	Mitochondrial-processing peptidase subunit alpha	PMPCA
Q12765;Q12765-2;Q12765-3	Secernin-1	SCRN1
Q12768	WASH complex subunit strumpellin	KIAA0196
Q12769	Nuclear pore complex protein Nup160	NUP160
Q12788	Transducin beta-like protein 3	TBL3
Q12792;Q12792-4;Q12792-3	Twinfilin-1	TWF1
Q12797-10;Q12797	Aspartyl/asparaginyl beta-hydroxylase	ASPH
Q12800-2;Q12800-3;Q12800-4;Q12800	Alpha-globin transcription factor CP2	TFCP2
Q12802-4;Q12802;Q12802-2	A-kinase anchor protein 13	AKAP13
Q12824-2;Q12824	SWI/SNF-related matrix-associated actin-dependent regulator of chromatin subfamily B member 1	SMARCB1
Q12841;Q12841-2	Follistatin-related protein 1	FSTL1
Q12846;Q12846-2	Syntaxin-4	STX4
Q12849;Q12849-5	G-rich sequence factor 1	GRSF1
Q12874	Splicing factor 3A subunit 3	SF3A3
Q12888;Q12888-3;Q12888-2	Tumor suppressor p53-binding protein 1	TP53BP1
Q12899	Tripartite motif-containing protein 26	TRIM26
Q12904;Q12904-2	Aminoacyl tRNA synthase complex-interacting multifunctional protein 1;Endothelial monocyte-activating polypeptide 2	AIMP1
Q12905	Interleukin enhancer-binding factor 2	ILF2
Q12906;Q12906-7;Q12906-5;Q12906-4;Q12906-2;Q12906-6;Q12906-3	Interleukin enhancer-binding factor 3	ILF3
Q12907	Vesicular integral-membrane protein VIP36	LMAN2
Q12931-2;Q12931	Heat shock protein 75 kDa, mitochondrial	TRAP1
Q12959-5;Q12959-3;Q12959-6;Q12959-4;Q12959;Q12959-7;Q12959-2;Q12959-8;Q12959-9	Disks large homolog 1	DLG1
Q12965	Unconventional myosin-Ie	MYO1E
Q12972	Nuclear inhibitor of protein phosphatase 1;Activator of RNA decay	PPP1R8
Q12974-4;Q12974;Q12974-2;Q12974-3	Protein tyrosine phosphatase type IVA 2	PTP4A2
Q12982;Q12982-2;Q86WG3;Q86WG3-3	BCL2/adenovirus E1B 19 kDa protein-interacting protein 2;Caytaxin	BNIP2;ATCAY
Q12996	Cleavage stimulation factor subunit 3	CSTF3
Q13011	Delta(3,5)-Delta(2,4)-dienoyl-CoA isomerase, mitochondrial	ECH1
Q13017-2;Q13017	Rho GTPase-activating protein 5	ARHGAP5
Q13033-2;Q13033	Striatin-3	STRN3
Q13042-4;Q13042-3;Q13042-2;Q13042	Cell division cycle protein 16 homolog	CDC16
Q13043-2;Q13043	Serine/threonine-protein kinase 4;Serine/threonine-protein kinase 4 37kDa subunit;Serine/threonine-protein kinase 4 18kDa subunit	STK4
Q13045-2;Q13045-3;Q13045	Protein flightless-1 homolog	FLII
Q13049	E3 ubiquitin-protein ligase TRIM32	TRIM32
Q13057;Q13057-2	Bifunctional coenzyme A synthase;Phosphopantetheine adenylyltransferase;Dephospho-CoA kinase	COASY
Q13085-3;Q13085-2;Q13085;Q13085-4	Acetyl-CoA carboxylase 1;Biotin carboxylase	ACACA
Q13098-5;Q13098;Q13098-7;Q13098-6	COP9 signalosome complex subunit 1	GPS1
Q13111;Q13111-2;Q13111-3	Chromatin assembly factor 1 subunit A	CHAF1A
Q13112	Chromatin assembly factor 1 subunit B	CHAF1B
Q13123	Protein Red	IK
Q13126-4;Q13126;Q13126-3;Q13126-2;Q13126-7;Q13126-6;Q13126-5	S-methyl-5-thioadenosine phosphorylase	MTAP
Q13131;Q13131-2	5-AMP-activated protein kinase catalytic subunit alpha-1	PRKAA1
Q13136;Q13136-2	Liprin-alpha-1	PPFIA1
Q13137-2;Q13137;Q13137-3;Q13137-4;Q13137-5	Calcium-binding and coiled-coil domain-containing protein 2	CALCOCO2
Q13144	Translation initiation factor eIF-2B subunit epsilon	EIF2B5
Q13148	TAR DNA-binding protein 43	TARDBP
Q13151	Heterogeneous nuclear ribonucleoprotein A0	HNRNPA0
Q13153;Q13153-2	Serine/threonine-protein kinase PAK 1	PAK1
Q13155	Aminoacyl tRNA synthase complex-interacting multifunctional protein 2	AIMP2
Q13162	Peroxiredoxin-4	PRDX4
Q13177	Serine/threonine-protein kinase PAK 2;PAK-2p27;PAK-2p34	PAK2
Q13185	Chromobox protein homolog 3	CBX3
Q13190-3;Q13190-2;Q13190-4;Q13190	Syntaxin-5	STX5
Q13200;Q13200-3;Q13200-2	26S proteasome non-ATPase regulatory subunit 2	PSMD2
Q13232	Nucleoside diphosphate kinase 3	NME3
Q13242	Serine/arginine-rich splicing factor 9	SRSF9
Q13243;Q13243-3	Serine/arginine-rich splicing factor 5	SRSF5
Q13247-3;Q13247;Q13247-2	Serine/arginine-rich splicing factor 6	SRSF6
Q13257	Mitotic spindle assembly checkpoint protein MAD2A	MAD2L1
Q13263;Q13263-2	Transcription intermediary factor 1-beta	TRIM28
Q13283	Ras GTPase-activating protein-binding protein 1	G3BP1
Q13287	N-myc-interactor	NMI
Q13308;Q13308-6;Q13308-4;Q13308-2;Q13308-3;Q13308-5	Inactive tyrosine-protein kinase 7	PTK7
Q13310-2;Q13310;Q13310-3	Polyadenylate-binding protein 4	PABPC4
Q13315	Serine-protein kinase ATM	ATM
Q13325;Q13325-2	Interferon-induced protein with tetratricopeptide repeats 5	IFIT5
Q13330;Q13330-3;Q13330-2	Metastasis-associated protein MTA1	MTA1
Q13347	Eukaryotic translation initiation factor 3 subunit I	EIF3I
Q13363-2;Q13363	C-terminal-binding protein 1	CTBP1
Q13404-1;Q13404;Q13404-7;Q13404-2;Q13404-6;Q13404-8	Ubiquitin-conjugating enzyme E2 variant 1	UBE2V1
Q13405	39S ribosomal protein L49, mitochondrial	MRPL49
Q13409-6;Q13409-3;Q13409-7;Q13409-2;Q13409-5;Q13409	Cytoplasmic dynein 1 intermediate chain 2	DYNC1I2
Q13418;Q13418-2;Q13418-3	Integrin-linked protein kinase	ILK
Q13423	NAD(P) transhydrogenase, mitochondrial	NNT
Q13425;Q13425-2	Beta-2-syntrophin	SNTB2
Q13428-8;Q13428-7;Q13428-3;Q13428-2;Q13428-6;Q13428;Q13428-4;Q13428-5	Treacle protein	TCOF1
Q13435	Splicing factor 3B subunit 2	SF3B2
Q13443-2;Q13443	Disintegrin and metalloproteinase domain-containing protein 9	ADAM9
Q13445	Transmembrane emp24 domain-containing protein 1	TMED1
Q13451	Peptidyl-prolyl cis-trans isomerase FKBP5;Peptidyl-prolyl cis-trans isomerase FKBP5, N-terminally processed	FKBP5
Q13459-2;Q13459	Unconventional myosin-IXb	MYO9B
Q13492-3;Q13492-2;Q13492-5;Q13492;Q13492-4	Phosphatidylinositol-binding clathrin assembly protein	PICALM
Q13501;Q13501-2	Sequestosome-1	SQSTM1
Q13505-3;Q13505;Q13505-2	Metaxin-1	MTX1
Q13509;Q13509-2	Tubulin beta-3 chain	TUBB3
Q13523	Serine/threonine-protein kinase PRP4 homolog	PRPF4B
Q13526	Peptidyl-prolyl cis-trans isomerase NIMA-interacting 1	PIN1
Q13546;Q13546-2	Receptor-interacting serine/threonine-protein kinase 1	RIPK1
Q13547	Histone deacetylase 1	HDAC1
Q13555-10;Q13555-3;Q13555-5;Q13555-4;Q13555-7;Q13555-9;Q13555-2;Q13555-8;Q13555;Q13555-6	Calcium/calmodulin-dependent protein kinase type II subunit gamma	CAMK2G
Q13557-8;Q13557-12;Q13557-10;Q13557;Q13557-6;Q13557-11;Q13557-9;Q13557-5;Q13557-3;Q13557-4	Calcium/calmodulin-dependent protein kinase type II subunit delta	CAMK2D
Q13561;Q13561-3;Q13561-2	Dynactin subunit 2	DCTN2
Q13573	SNW domain-containing protein 1	SNW1
Q13576-3;Q13576-2;Q13576	Ras GTPase-activating-like protein IQGAP2	IQGAP2
Q13586-2;Q13586	Stromal interaction molecule 1	STIM1
Q13596;Q13596-2;Q13596-3	Sorting nexin-1	SNX1
Q13601-2;Q13601	KRR1 small subunit processome component homolog	KRR1
Q13610	Periodic tryptophan protein 1 homolog	PWP1
Q13614-2;Q13614	Myotubularin-related protein 2	MTMR2
Q13616	Cullin-1	CUL1
Q13617;Q13617-2	Cullin-2	CUL2
Q13618-2;Q13618;Q13618-3	Cullin-3	CUL3
Q13619;Q13619-2	Cullin-4A	CUL4A
Q13620-1;Q13620;Q13620-3	Cullin-4B	CUL4B
Q13627-3;Q13627-4;Q13627-5;Q13627-2;Q13627	Dual specificity tyrosine-phosphorylation-regulated kinase 1A	DYRK1A
Q13630	GDP-L-fucose synthase	TSTA3
Q13637	Ras-related protein Rab-32	RAB32
Q13642-1;Q13642-5;Q13642-4;Q13642;Q13642-3	Four and a half LIM domains protein 1	FHL1
Q13685	Angio-associated migratory cell protein	AAMP
Q13724-2;Q13724	Mannosyl-oligosaccharide glucosidase	MOGS
Q13740-2;Q13740	CD166 antigen	ALCAM
Q13769	THO complex subunit 5 homolog	THOC5
Q13813;Q13813-2	Spectrin alpha chain, non-erythrocytic 1	SPTAN1
Q13813-3	Spectrin alpha chain, non-erythrocytic 1	SPTAN1
Q13823	Nucleolar GTP-binding protein 2	GNL2
Q13838;Q13838-2	Spliceosome RNA helicase DDX39B	DDX39B
Q13867	Bleomycin hydrolase	BLMH
Q13868;Q13868-2	Exosome complex component RRP4	EXOSC2
Q13895	Bystin	BYSL
Q13951;Q13951-2	Core-binding factor subunit beta	CBFB
Q14008-2;Q14008;Q14008-3	Cytoskeleton-associated protein 5	CKAP5
Q14011;Q14011-2	Cold-inducible RNA-binding protein	CIRBP
Q14012;Q8IU85-2;Q8IU85	Calcium/calmodulin-dependent protein kinase type 1;Calcium/calmodulin-dependent protein kinase type 1D	CAMK1;CAMK1D
Q14019	Coactosin-like protein	COTL1
Q14103-4;Q14103-3;Q14103-2;Q14103	Heterogeneous nuclear ribonucleoprotein D0	HNRNPD
Q14108;Q14108-2	Lysosome membrane protein 2	SCARB2
Q14118	Dystroglycan;Alpha-dystroglycan;Beta-dystroglycan	DAG1
Q14137;Q14137-2	Ribosome biogenesis protein BOP1	BOP1
Q14139;Q14139-2	Ubiquitin conjugation factor E4 A	UBE4A
Q14145	Kelch-like ECH-associated protein 1	KEAP1
Q14151	Scaffold attachment factor B2	SAFB2
Q14152;Q14152-2	Eukaryotic translation initiation factor 3 subunit A	EIF3A
Q14155-1;Q14155-5;Q15052-2;Q14155-6;Q14155-2;Q15052;Q14155-3;Q14155	Rho guanine nucleotide exchange factor 7;Rho guanine nucleotide exchange factor 6	ARHGEF7;ARHGEF6
Q14157-4;Q14157-1;Q14157-3;Q14157;Q14157-5	Ubiquitin-associated protein 2-like	UBAP2L
Q14160;Q14160-3;Q14160-2	Protein scribble homolog	SCRIB
Q14161-9;Q14161-10;Q14161-8;Q14161-4;Q14161-5;Q14161-3;Q14161;Q14161-11;Q14161-7;Q14161-6;Q14161-2	ARF GTPase-activating protein GIT2	GIT2
Q14165	Malectin	MLEC
Q14166	Tubulin--tyrosine ligase-like protein 12	TTLL12
Q14181	DNA polymerase alpha subunit B	POLA2
Q14185	Dedicator of cytokinesis protein 1	DOCK1
Q14192	Four and a half LIM domains protein 2	FHL2
Q14195-2;Q14195	Dihydropyrimidinase-related protein 3	DPYSL3
Q14203-3;Q14203-4;Q14203-6;Q14203;Q14203-5;Q14203-2	Dynactin subunit 1	DCTN1
Q14204	Cytoplasmic dynein 1 heavy chain 1	DYNC1H1
Q14232;Q14232-2	Translation initiation factor eIF-2B subunit alpha	EIF2B1
Q14240;Q14240-2	Eukaryotic initiation factor 4A-II;Eukaryotic initiation factor 4A-II, N-terminally processed	EIF4A2
Q14247;Q14247-3;Q14247-2	Src substrate cortactin	CTTN
Q14254	Flotillin-2	FLOT2
Q14257;Q14257-2	Reticulocalbin-2	RCN2
Q14258	E3 ubiquitin/ISG15 ligase TRIM25	TRIM25
Q14315;Q14315-2	Filamin-C	FLNC
Q14318;Q14318-2	Peptidyl-prolyl cis-trans isomerase FKBP8	FKBP8
Q14320	Protein FAM50A	FAM50A
Q14331;Q9BZ01	Protein FRG1;Protein FRG1B	FRG1;FRG1B
Q14332	Frizzled-2	FZD2
Q14344;Q14344-2	Guanine nucleotide-binding protein subunit alpha-13	GNA13
Q14353;Q14353-2	Guanidinoacetate N-methyltransferase	GAMT
Q14376-2;Q14376	UDP-glucose 4-epimerase	GALE
Q14444-2;Q14444	Caprin-1	CAPRIN1
Q14498-3;Q14498-2;Q14498	RNA-binding protein 39	RBM39
Q14527;Q14527-2	Helicase-like transcription factor	HLTF
Q14554	Protein disulfide-isomerase A5	PDIA5
Q14558;Q14558-2	Phosphoribosyl pyrophosphate synthase-associated protein 1	PRPSAP1
Q14562	ATP-dependent RNA helicase DHX8	DHX8
Q14566	DNA replication licensing factor MCM6	MCM6
Q14651	Plastin-1	PLS1
Q14669-4;Q14669;Q14669-2;Q14669-3	E3 ubiquitin-protein ligase TRIP12	TRIP12
Q14671-2;Q14671;Q14671-3;Q14671-4	Pumilio homolog 1	PUM1
Q14677;Q14677-3;Q14677-2	Clathrin interactor 1	CLINT1
Q14683	Structural maintenance of chromosomes protein 1A	SMC1A
Q14684-2;Q14684	Ribosomal RNA processing protein 1 homolog B	RRP1B
Q14690	Protein RRP5 homolog	PDCD11
Q14692	Ribosome biogenesis protein BMS1 homolog	BMS1
Q14694;Q14694-3;Q14694-2	Ubiquitin carboxyl-terminal hydrolase 10	USP10
Q14696	LDLR chaperone MESD	MESDC2
Q14697-2	Neutral alpha-glucosidase AB	GANAB
Q14738-2;Q14738;Q14738-3	Serine/threonine-protein phosphatase 2A 56 kDa regulatory subunit delta isoform	PPP2R5D
Q14739	Lamin-B receptor	LBR
Q14764	Major vault protein	MVP
Q14789;Q14789-2	Golgin subfamily B member 1	GOLGB1
Q14839;Q14839-2	Chromodomain-helicase-DNA-binding protein 4	CHD4
Q14847;Q14847-2;Q14847-3	LIM and SH3 domain protein 1	LASP1
Q14914-2;Q14914	Prostaglandin reductase 1	PTGR1
Q14966;Q14966-4;Q14966-3;Q14966-2	Zinc finger protein 638	ZNF638
Q14974;Q14974-2	Importin subunit beta-1	KPNB1
Q14980-2	Nuclear mitotic apparatus protein 1	NUMA1
Q14997;Q14997-2;Q14997-3	Proteasome activator complex subunit 4	PSME4
Q14C86-3;Q14C86-5;Q14C86-2;Q14C86;Q14C86-6;Q14C86-4	GTPase-activating protein and VPS9 domain-containing protein 1	GAPVD1
Q14CX7-2;Q14CX7	N-alpha-acetyltransferase 25, NatB auxiliary subunit	NAA25
Q15003;Q15003-2	Condensin complex subunit 2	NCAPH
Q15005	Signal peptidase complex subunit 2	SPCS2
Q15006	ER membrane protein complex subunit 2	EMC2
Q15008;Q15008-4;Q15008-3;Q15008-2	26S proteasome non-ATPase regulatory subunit 6	PSMD6
Q15018	BRISC complex subunit Abro1	FAM175B
Q15019;Q15019-3;Q15019-2	Septin-2	SEPT2
Q15020;Q15020-4	Squamous cell carcinoma antigen recognized by T-cells 3	SART3
Q15021	Condensin complex subunit 1	NCAPD2
Q15022	Polycomb protein SUZ12	SUZ12
Q15024	Exosome complex component RRP42	EXOSC7
Q15029-2;Q15029;Q15029-3	116 kDa U5 small nuclear ribonucleoprotein component	EFTUD2
Q15042-4;Q15042;Q15042-3	Rab3 GTPase-activating protein catalytic subunit	RAB3GAP1
Q15046;Q15046-2	Lysine--tRNA ligase	KARS
Q15050	Ribosome biogenesis regulatory protein homolog	RRS1
Q15054-3;Q15054-2;Q15054	DNA polymerase delta subunit 3	POLD3
Q15056-2;Q15056	Eukaryotic translation initiation factor 4H	EIF4H
Q15057	Arf-GAP with coiled-coil, ANK repeat and PH domain-containing protein 2	ACAP2
Q15061	WD repeat-containing protein 43	WDR43
Q15070-2;Q15070	Mitochondrial inner membrane protein OXA1L	OXA1L
Q15075	Early endosome antigen 1	EEA1
Q15084-3;Q15084;Q15084-4;Q15084-5;Q15084-2	Protein disulfide-isomerase A6	PDIA6
Q15102	Platelet-activating factor acetylhydrolase IB subunit gamma	PAFAH1B3
Q15121;Q15121-2	Astrocytic phosphoprotein PEA-15	PEA15
Q15126	Phosphomevalonate kinase	PMVK
Q15149-4;Q15149-7;Q15149-8;Q15149-9;Q15149-5;Q15149-6;Q15149-3;Q15149-2	Plectin	PLEC
Q15154;Q15154-2	Pericentriolar material 1 protein	PCM1
Q15155;Q5JPE7-2;P69849;Q5JPE7;Q5JPE7-3	Nodal modulator 1;Nodal modulator 2;Nodal modulator 3	NOMO1;NOMO2;NOMO3
Q15165-3;Q15165-1;Q15165	Serum paraoxonase/arylesterase 2	PON2
Q15181	Inorganic pyrophosphatase	PPA1
Q15185-4;Q15185;Q15185-3	Prostaglandin E synthase 3	PTGES3
Q15208	Serine/threonine-protein kinase 38	STK38
Q15233;Q15233-2	Non-POU domain-containing octamer-binding protein	NONO
Q15257-2;Q15257;Q15257-3;Q15257-4	Serine/threonine-protein phosphatase 2A activator	PPP2R4
Q15269	Periodic tryptophan protein 2 homolog	PWP2
Q15274	Nicotinate-nucleotide pyrophosphorylase [carboxylating]	QPRT
Q15286;Q15286-2	Ras-related protein Rab-35	RAB35
Q15291-2;Q15291	Retinoblastoma-binding protein 5	RBBP5
Q15293;Q15293-2	Reticulocalbin-1	RCN1
Q15334	Lethal(2) giant larvae protein homolog 1	LLGL1
Q15363	Transmembrane emp24 domain-containing protein 2	TMED2
Q15365	Poly(rC)-binding protein 1	PCBP1
Q15366-3;Q15366-4;Q15366-7	Poly(rC)-binding protein 2	PCBP2
Q15369;Q15369-2	Transcription elongation factor B polypeptide 1	TCEB1
Q15370;Q15370-2	Transcription elongation factor B polypeptide 2	TCEB2
Q15382	GTP-binding protein Rheb	RHEB
Q15386;Q15386-3;Q15386-2	Ubiquitin-protein ligase E3C	UBE3C
Q15392-2;Q15392	Delta(24)-sterol reductase	DHCR24
Q15393	Splicing factor 3B subunit 3	SF3B3
Q15397	Pumilio domain-containing protein KIAA0020	KIAA0020
Q15398-3;Q15398;Q15398-1	Disks large-associated protein 5	DLGAP5
Q15404-2;Q15404	Ras suppressor protein 1	RSU1
Q15417;Q15417-3;Q15417-2	Calponin-3	CNN3
Q15418-3;Q15418;Q15418-2	Ribosomal protein S6 kinase alpha-1	RPS6KA1
Q15424-2;Q15424;Q15424-4;Q15424-3	Scaffold attachment factor B1	SAFB
Q15428	Splicing factor 3A subunit 2	SF3A2
Q15435-5;Q15435-4;Q15435-3;Q15435-2;Q15435	Protein phosphatase 1 regulatory subunit 7	PPP1R7
Q15436;Q15436-2	Protein transport protein Sec23A	SEC23A
Q15459;Q15459-2	Splicing factor 3A subunit 1	SF3A1
Q15477	Helicase SKI2W	SKIV2L
Q15542-2;Q15542	Transcription initiation factor TFIID subunit 5	TAF5
Q15629-2;Q15629	Translocating chain-associated membrane protein 1	TRAM1
Q15631	Translin	TSN
Q15637-4;Q15637-6;Q15637-7;Q15637-3;Q15637-2;Q15637;Q15637-5	Splicing factor 1	SF1
Q15642-4;Q15642-2;Q15642-3;Q15642;Q15642-5	Cdc42-interacting protein 4	TRIP10
Q15643	Thyroid receptor-interacting protein 11	TRIP11
Q15645	Pachytene checkpoint protein 2 homolog	TRIP13
Q15648;Q15648-3	Mediator of RNA polymerase II transcription subunit 1	MED1
Q15654	Thyroid receptor-interacting protein 6	TRIP6
Q15678	Tyrosine-protein phosphatase non-receptor type 14	PTPN14
Q15691	Microtubule-associated protein RP/EB family member 1	MAPRE1
Q15717;Q15717-2	ELAV-like protein 1	ELAVL1
Q15738	Sterol-4-alpha-carboxylate 3-dehydrogenase, decarboxylating	NSDHL
Q15758;Q15758-3;Q15758-2	Neutral amino acid transporter B(0)	SLC1A5
Q15785	Mitochondrial import receptor subunit TOM34	TOMM34
Q15813;Q15813-2	Tubulin-specific chaperone E	TBCE
Q15833-2;Q15833;Q15833-3	Syntaxin-binding protein 2	STXBP2
Q15836;P63027	Vesicle-associated membrane protein 3;Vesicle-associated membrane protein 2	VAMP3;VAMP2
Q15843	NEDD8	NEDD8
Q15904	V-type proton ATPase subunit S1	ATP6AP1
Q15907;Q15907-2;P62491-2;P62491	Ras-related protein Rab-11B;Ras-related protein Rab-11A	RAB11B;RAB11A
Q15942;Q15942-2	Zyxin	ZYX
Q16181-2;Q16181	Septin-7	SEPT7
Q16186	Proteasomal ubiquitin receptor ADRM1	ADRM1
Q16204	Coiled-coil domain-containing protein 6	CCDC6
Q16222-3;Q16222;Q16222-2	UDP-N-acetylhexosamine pyrophosphorylase;UDP-N-acetylgalactosamine pyrophosphorylase;UDP-N-acetylglucosamine pyrophosphorylase	UAP1
Q16401-2;Q16401	26S proteasome non-ATPase regulatory subunit 5	PSMD5
Q16513-3;Q16513;Q16513-5;Q16513-4;Q16513-2	Serine/threonine-protein kinase N2	PKN2
Q16527	Cysteine and glycine-rich protein 2	CSRP2
Q16531	DNA damage-binding protein 1	DDB1
Q16537-3;Q16537-2;Q16537	Serine/threonine-protein phosphatase 2A 56 kDa regulatory subunit epsilon isoform	PPP2R5E
Q16539-2;Q16539;Q16539-3;Q16539-5;Q16539-4	Mitogen-activated protein kinase 14	MAPK14
Q16543	Hsp90 co-chaperone Cdc37;Hsp90 co-chaperone Cdc37, N-terminally processed	CDC37
Q16555;Q16555-2	Dihydropyrimidinase-related protein 2	DPYSL2
Q16576;Q16576-2	Histone-binding protein RBBP7	RBBP7
Q16630-3;Q16630;Q16630-2	Cleavage and polyadenylation specificity factor subunit 6	CPSF6
Q16637-4;Q16637-2;Q16637-3;Q16637	Survival motor neuron protein	SMN1
Q16643;Q16643-3;Q16643-2	Drebrin	DBN1
Q16658	Fascin	FSCN1
Q16666-3;Q16666-6;Q16666-2;Q16666	Gamma-interferon-inducible protein 16	IFI16
Q16698-2;Q16698	2,4-dienoyl-CoA reductase, mitochondrial	DECR1
Q16706	Alpha-mannosidase 2	MAN2A1
Q16740	ATP-dependent Clp protease proteolytic subunit, mitochondrial	CLPP
Q16762	Thiosulfate sulfurtransferase	TST
Q16763	Ubiquitin-conjugating enzyme E2 S	UBE2S
Q16775-2;Q16775	Hydroxyacylglutathione hydrolase, mitochondrial	HAGH
Q16795	NADH dehydrogenase [ubiquinone] 1 alpha subcomplex subunit 9, mitochondrial	NDUFA9
Q16822;Q16822-2	Phosphoenolpyruvate carboxykinase [GTP], mitochondrial	PCK2
Q16836;Q16836-3;Q16836-2	Hydroxyacyl-coenzyme A dehydrogenase, mitochondrial	HADH
Q16850;Q16850-2	Lanosterol 14-alpha demethylase	CYP51A1
Q16851;Q16851-2	UTP--glucose-1-phosphate uridylyltransferase	UGP2
Q16881-5;Q16881-2;Q16881-4;Q16881-3;Q16881-6;Q16881;Q16881-7	Thioredoxin reductase 1, cytoplasmic	TXNRD1
Q16891-2;Q16891	MICOS complex subunit MIC60	IMMT
Q1KMD3	Heterogeneous nuclear ribonucleoprotein U-like protein 2	HNRNPUL2
Q27J81-2;Q27J81	Inverted formin-2	INF2
Q29960-2;Q29960	HLA class I histocompatibility antigen, Cw-16 alpha chain	HLA-C
Q29RF7	Sister chromatid cohesion protein PDS5 homolog A	PDS5A
Q2M2I8-2;Q2M2I8	AP2-associated protein kinase 1	AAK1
Q2M389;Q2M389-2	WASH complex subunit 7	KIAA1033
Q2NKX8	DNA excision repair protein ERCC-6-like	ERCC6L
Q2NL82	Pre-rRNA-processing protein TSR1 homolog	TSR1
Q2TAL8	Glutamine-rich protein 1	QRICH1
Q2TAY7;Q2TAY7-2	WD40 repeat-containing protein SMU1;WD40 repeat-containing protein SMU1, N-terminally processed	SMU1
Q32MZ4-3;Q32MZ4-2;Q32MZ4	Leucine-rich repeat flightless-interacting protein 1	LRRFIP1
Q32P28-4;Q32P28;Q32P28-3	Prolyl 3-hydroxylase 1	LEPRE1
Q3B7T1-5;Q3B7T1	Erythroid differentiation-related factor 1	EDRF1
Q3MHD2;Q3MHD2-2	Protein LSM12 homolog	LSM12
Q3V6T2-4;Q3V6T2-2;Q3V6T2-3;Q3V6T2	Girdin	CCDC88A
Q3YEC7;Q3YEC7-2;Q3YEC7-3;Q3YEC7-4;Q3YEC7-5;Q3YEC7-6	Rab-like protein 6	RABL6
Q3ZCM7	Tubulin beta-8 chain	TUBB8
Q3ZCQ8;Q3ZCQ8-2;Q3ZCQ8-3	Mitochondrial import inner membrane translocase subunit TIM50	TIMM50
Q460N5-1;Q460N5;Q460N5-4;Q460N5-3	Poly [ADP-ribose] polymerase 14	PARP14
Q49AR2;Q49AR2-2	UPF0489 protein C5orf22	C5orf22
Q4G0J3;Q4G0J3-3;Q4G0J3-2	La-related protein 7	LARP7
Q4G0N4;Q4G0N4-3;Q4G0N4-2	NAD kinase 2, mitochondrial	NADK2
Q4KMP7	TBC1 domain family member 10B	TBC1D10B
Q4V328-4;Q4V328;Q4V328-3;Q4V328-2	GRIP1-associated protein 1	GRIPAP1
Q5JTY5-2;Q9BRT8;Q8IUF1;Q5RIA9;Q5JTY5;Q4V339;A6NM15;Q5RIA9-3;Q9BRT8-2;Q9BRT8-3	COBW domain-containing protein 3;COBW domain-containing protein 1;COBW domain-containing protein 2;COBW domain-containing protein 5;COBW domain-containing protein 6;Putative COBW domain-containing protein 7	CBWD3;CBWD1;CBWD2;CBWD5;CBWD6;CBWD7
Q52LJ0;Q52LJ0-2	Protein FAM98B	FAM98B
Q53EL6-2;Q53EL6	Programmed cell death protein 4	PDCD4
Q53EP0;Q53EP0-2	Fibronectin type III domain-containing protein 3B	FNDC3B
Q53EZ4;Q53EZ4-2	Centrosomal protein of 55 kDa	CEP55
Q53FA7;Q53FA7-2	Quinone oxidoreductase PIG3	TP53I3
Q53GS9;Q53GS9-2;Q53GS9-3	U4/U6.U5 tri-snRNP-associated protein 2	USP39
Q53H12	Acylglycerol kinase, mitochondrial	AGK
Q53H82	Beta-lactamase-like protein 2	LACTB2
Q53H96-2;Q53H96	Pyrroline-5-carboxylate reductase 3	PYCRL
Q53HC9	Protein TSSC1	TSSC1
Q56VL3	OCIA domain-containing protein 2	OCIAD2
Q58FF8	Putative heat shock protein HSP 90-beta 2	HSP90AB2P
Q5BKZ1	DBIRD complex subunit ZNF326	ZNF326
Q5EB52-3;Q5EB52-2;Q5EB52	Mesoderm-specific transcript homolog protein	MEST
Q5EBL4;Q5EBL4-3;Q5EBL4-2	RILP-like protein 1	RILPL1
Q5GLZ8-6;Q5GLZ8-3;Q5GLZ8-2;Q5GLZ8	Probable E3 ubiquitin-protein ligase HERC4	HERC4
Q5H9R7-6;Q5H9R7-2;Q5H9R7;Q5H9R7-5;Q5H9R7-3;Q5H9R7-4	Serine/threonine-protein phosphatase 6 regulatory subunit 3	PPP6R3
Q5JRA6-2;Q5JRA6	Melanoma inhibitory activity protein 3	MIA3
Q5JRX3;Q5JRX3-2;Q5JRX3-3	Presequence protease, mitochondrial	PITRM1
Q5JTH9-2;Q5JTH9-3;Q5JTH9	RRP12-like protein	RRP12
Q5JTV8-3;Q5JTV8;Q5JTV8-2	Torsin-1A-interacting protein 1	TOR1AIP1
Q5JTZ9	Alanine--tRNA ligase, mitochondrial	AARS2
Q5K651	Sterile alpha motif domain-containing protein 9	SAMD9
Q5QJE6	Deoxynucleotidyltransferase terminal-interacting protein 2	DNTTIP2
Q5RI15;Q5RI15-2	Cytochrome c oxidase protein 20 homolog	COX20
Q5RKV6	Exosome complex component MTR3	EXOSC6
Q5SNT2-2;Q5SNT2	Transmembrane protein 201	TMEM201
Q5SNT6;Q641Q2-2;Q641Q2;Q9Y4E1-5;Q9Y4E1-3;Q9Y4E1-6;Q9Y4E1-2;Q9Y4E1;Q9Y4E1-4	WASH complex subunit FAM21B;WASH complex subunit FAM21A;WASH complex subunit FAM21C	FAM21B;FAM21A;FAM21C
Q5SRE5-2;Q5SRE5	Nucleoporin NUP188 homolog	NUP188
Q5SSJ5;Q5SSJ5-2;Q5SSJ5-3	Heterochromatin protein 1-binding protein 3	HP1BP3
Q5SW79-3;Q5SW79;Q5SW79-2	Centrosomal protein of 170 kDa	CEP170
Q5SY16	Polynucleotide 5-hydroxyl-kinase NOL9	NOL9
Q5T0F9-3;Q5T0F9-2;Q5T0F9	Coiled-coil and C2 domain-containing protein 1B	CC2D1B
Q5T1M5;Q5T1M5-2	FK506-binding protein 15	FKBP15
Q5T280	Putative methyltransferase C9orf114	C9orf114
Q5T4S7-3;Q5T4S7-4;Q5T4S7;Q5T4S7-2	E3 ubiquitin-protein ligase UBR4	UBR4
Q5T653	39S ribosomal protein L2, mitochondrial	MRPL2
Q5T6F2	Ubiquitin-associated protein 2	UBAP2
Q5T6V5	UPF0553 protein C9orf64	C9orf64
Q5TAQ9	DDB1- and CUL4-associated factor 8	DCAF8
Q5TAX3;Q5TAX3-2	Terminal uridylyltransferase 4	ZCCHC11
Q5TCZ1-3;Q5TCZ1;Q5TCZ1-2	SH3 and PX domain-containing protein 2A	SH3PXD2A
Q5UIP0-2;Q5UIP0	Telomere-associated protein RIF1	RIF1
Q5VT52-5;Q5VT52-2;Q5VT52-3;Q5VT52	Regulation of nuclear pre-mRNA domain-containing protein 2	RPRD2
Q5VTR2	E3 ubiquitin-protein ligase BRE1A	RNF20
Q5VW32-2;Q5VW32	BRO1 domain-containing protein BROX	BROX
Q5VW36	Focadhesin	FOCAD
Q5VWN6	Protein FAM208B	FAM208B
Q5VYK3	Proteasome-associated protein ECM29 homolog	ECM29
Q5VYS8-6;Q5VYS8;Q5VYS8-3;Q5VYS8-2;Q5VYS8-4	Terminal uridylyltransferase 7	ZCCHC6
Q5VZ46-2;Q5VZ46	Uncharacterized protein KIAA1614	KIAA1614
Q9NR56-3;Q9NR56-4;Q9NR56-7;Q9NR56-6;Q5VZF2-3;Q5VZF2-2;Q9NR56-2;Q5VZF2;Q9NR56-5;Q9NR56	Muscleblind-like protein 1;Muscleblind-like protein 2	MBNL1;MBNL2
Q5VZL5-3;Q5VZL5-4;Q5VZL5;Q5VZL5-2	Zinc finger MYM-type protein 4	ZMYM4
Q5W0V3-2;Q5W0V3	Protein FAM160B1	FAM160B1
Q5ZPR3-3;Q5ZPR3-4;Q5ZPR3;Q5ZPR3-2	CD276 antigen	CD276
Q63HN8;Q63HN8-4	E3 ubiquitin-protein ligase RNF213	RNF213
Q63ZY3-3;Q63ZY3;Q63ZY3-2	KN motif and ankyrin repeat domain-containing protein 2	KANK2
Q66K74-2;Q66K74	Microtubule-associated protein 1S;MAP1S heavy chain;MAP1S light chain	MAP1S
Q66K89	Transcription factor E4F1	E4F1
Q68CQ7;Q68CQ7-2	Glycosyltransferase 8 domain-containing protein 1	GLT8D1
Q68CZ2-2;Q68CZ2	Tensin-3	TNS3
Q68E01-2;Q68E01	Integrator complex subunit 3	INTS3
Q68EM7-6;Q68EM7-5;Q68EM7;Q68EM7-4;Q68EM7-2	Rho GTPase-activating protein 17	ARHGAP17
Q69YN2;Q69YN2-3	CWF19-like protein 1	CWF19L1
Q69YN4-2;Q69YN4-3;Q69YN4;Q69YN4-4	Protein virilizer homolog	KIAA1429
Q69YQ0-2;Q69YQ0	Cytospin-A	SPECC1L
Q6DD88	Atlastin-3	ATL3
Q6DKI1;Q6DKI1-2	60S ribosomal protein L7-like 1	RPL7L1
Q6DKJ4;Q6DKJ4-3	Nucleoredoxin	NXN
Q6GMV2	SET and MYND domain-containing protein 5	SMYD5
Q6I9Y2	THO complex subunit 7 homolog	THOC7
Q6IAA8	Ragulator complex protein LAMTOR1	LAMTOR1
Q6IBS0	Twinfilin-2	TWF2
Q6IBW4-2;Q6IBW4;Q6IBW4-4;Q6IBW4-5	Condensin-2 complex subunit H2	NCAPH2
Q6IN85-4;Q6IN85-2;Q6IN85;Q6IN85-5	Serine/threonine-protein phosphatase 4 regulatory subunit 3A	SMEK1
Q6KC79-2;Q6KC79	Nipped-B-like protein	NIPBL
Q6L8Q7-2;Q6L8Q7	2,5-phosphodiesterase 12	PDE12
Q6NUK1;Q6NUK1-2	Calcium-binding mitochondrial carrier protein SCaMC-1	SLC25A24
Q6NUQ4-2;Q6NUQ4	Transmembrane protein 214	TMEM214
Q6NVY1;Q6NVY1-2	3-hydroxyisobutyryl-CoA hydrolase, mitochondrial	HIBCH
Q6NW29;Q6NW29-2	RWD domain-containing protein 4	RWDD4
Q6NXE6-2;Q6NXE6	Armadillo repeat-containing protein 6	ARMC6
Q6NXR4	TELO2-interacting protein 2	TTI2
Q6NYC8;Q6NYC8-2	Phostensin	PPP1R18
Q6NZI2;Q6NZI2-2	Polymerase I and transcript release factor	PTRF
Q6P158;Q6P158-2	Putative ATP-dependent RNA helicase DHX57	DHX57
Q6P179-3;Q6P179	Endoplasmic reticulum aminopeptidase 2	ERAP2
Q6P1A2-2;Q6P1A2	Lysophospholipid acyltransferase 5	LPCAT3
Q6P1J9	Parafibromin	CDC73
Q6P1N0-2;Q6P1N0	Coiled-coil and C2 domain-containing protein 1A	CC2D1A
Q6P2E9;Q6P2E9-2	Enhancer of mRNA-decapping protein 4	EDC4
Q6P2Q9	Pre-mRNA-processing-splicing factor 8	PRPF8
Q6P587;Q6P587-2;Q6P587-3	Acylpyruvase FAHD1, mitochondrial	FAHD1
Q6P6C2-3;Q6P6C2;Q6P6C2-1	RNA demethylase ALKBH5	ALKBH5
Q6P996-3;Q6P996-4;Q6P996-5;Q6P996	Pyridoxal-dependent decarboxylase domain-containing protein 1	PDXDC1
Q6P9B9	Integrator complex subunit 5	INTS5
Q6PI48	Aspartate--tRNA ligase, mitochondrial	DARS2
Q6PIU2;Q6PIU2-2;Q6PIU2-3	Neutral cholesterol ester hydrolase 1	NCEH1
Q6PJT7-5;Q6PJT7;Q6PJT7-9;Q6PJT7-2;Q6PJT7-10;Q6PJT7-4;Q6PJT7-3;Q6PJT7-11	Zinc finger CCCH domain-containing protein 14	ZC3H14
Q6PKG0-3;Q6PKG0	La-related protein 1	LARP1
Q6PL18	ATPase family AAA domain-containing protein 2	ATAD2
Q6UB35	Monofunctional C1-tetrahydrofolate synthase, mitochondrial	MTHFD1L
Q6UN15-4;Q6UN15-3;Q6UN15-5;Q6UN15	Pre-mRNA 3-end-processing factor FIP1	FIP1L1
Q6UVK1	Chondroitin sulfate proteoglycan 4	CSPG4
Q6UWP7-3;Q6UWP7;Q6UWP7-2	Lysocardiolipin acyltransferase 1	LCLAT1
Q6UX04;Q6UX04-2	Peptidyl-prolyl cis-trans isomerase CWC27 homolog	CWC27
Q6UXN9	WD repeat-containing protein 82	WDR82
Q6WCQ1-3;Q6WCQ1;Q6WCQ1-2	Myosin phosphatase Rho-interacting protein	MPRIP
Q6XZF7;Q6XZF7-2	Dynamin-binding protein	DNMBP
Q6Y7W6-4;Q6Y7W6-5;Q6Y7W6;Q6Y7W6-3	PERQ amino acid-rich with GYF domain-containing protein 2	GIGYF2
Q6YN16-2;Q6YN16	Hydroxysteroid dehydrogenase-like protein 2	HSDL2
Q6YP21-3;Q6YP21;Q6YP21-2	Kynurenine--oxoglutarate transaminase 3	CCBL2
Q6ZNB6;Q6ZNB6-2	NF-X1-type zinc finger protein NFXL1	NFXL1
Q6ZNJ1-2;Q6ZNJ1-3;Q6ZNJ1	Neurobeachin-like protein 2	NBEAL2
Q6ZRP7	Sulfhydryl oxidase 2	QSOX2
Q6ZRV2	Protein FAM83H	FAM83H
Q709C8-3;Q709C8;Q709C8-4;Q709C8-2	Vacuolar protein sorting-associated protein 13C	VPS13C
Q70UQ0-4	Inhibitor of nuclear factor kappa-B kinase-interacting protein	IKBIP
Q71DI3	Histone H3.2	HIST2H3A
Q71RC2-7;Q71RC2-5;Q71RC2-3;Q71RC2;Q71RC2-4;Q71RC2-2;Q71RC2-6	La-related protein 4	LARP4
Q71U36;Q71U36-2;Q13748;Q13748-2;Q6PEY2	Tubulin alpha-1A chain;Tubulin alpha-3C/D chain;Tubulin alpha-3E chain	TUBA1A;TUBA3C;TUBA3E
Q7KZ85	Transcription elongation factor SPT6	SUPT6H
Q7KZF4	Staphylococcal nuclease domain-containing protein 1	SND1
Q7KZI7-12;Q7KZI7-14;Q7KZI7-3;Q7KZI7-6;Q7KZI7-11;Q7KZI7-8;Q7KZI7;Q7KZI7-10;Q7KZI7-13;Q7KZI7-7;Q7KZI7-2;Q7KZI7-15;Q7KZI7-5;Q7KZI7-16;Q7KZI7-4;Q7KZI7-9	Serine/threonine-protein kinase MARK2	MARK2
Q7L014	Probable ATP-dependent RNA helicase DDX46	DDX46
Q7L0Y3	Mitochondrial ribonuclease P protein 1	TRMT10C
Q7L1Q6-2;Q7L1Q6;Q7L1Q6-4;Q7L1Q6-3	Basic leucine zipper and W2 domain-containing protein 1	BZW1
Q7L2E3-2;Q7L2E3-3;Q7L2E3	Putative ATP-dependent RNA helicase DHX30	DHX30
Q7L2H7;Q7L2H7-2	Eukaryotic translation initiation factor 3 subunit M	EIF3M
Q7L2J0	7SK snRNA methylphosphate capping enzyme	MEPCE
Q7L576;Q7L576-3;Q7L576-2	Cytoplasmic FMR1-interacting protein 1	CYFIP1
Q7L5N1	COP9 signalosome complex subunit 6	COPS6
Q7L775	EPM2A-interacting protein 1	EPM2AIP1
Q7LBC6	Lysine-specific demethylase 3B	KDM3B
Q7LGA3-3;Q7LGA3-2;Q7LGA3	Heparan sulfate 2-O-sulfotransferase 1	HS2ST1
Q7Z2T5	TRMT1-like protein	TRMT1L
Q7Z2W4;Q7Z2W4-2;Q7Z2W4-3	Zinc finger CCCH-type antiviral protein 1	ZC3HAV1
Q7Z2Z2;Q7Z2Z2-2	Elongation factor Tu GTP-binding domain-containing protein 1	EFTUD1
Q7Z3B4-3;Q7Z3B4;Q7Z3B4-2	Nucleoporin p54	NUP54
Q7Z3E5-2;Q7Z3E5	LisH domain-containing protein ARMC9	ARMC9
Q7Z3J2;Q7Z3J2-2	UPF0505 protein C16orf62	C16orf62
Q7Z3K3-5;Q7Z3K3-7;Q7Z3K3-2;Q7Z3K3-3;Q7Z3K3-6;Q7Z3K3	Pogo transposable element with ZNF domain	POGZ
Q7Z3U7-2;Q7Z3U7-6;Q7Z3U7-5;Q7Z3U7	Protein MON2 homolog	MON2
Q7Z406;Q7Z406-6;Q7Z406-2;Q7Z406-5;Q7Z406-4	Myosin-14	MYH14
Q7Z417	Nuclear fragile X mental retardation-interacting protein 2	NUFIP2
Q7Z434;Q7Z434-4	Mitochondrial antiviral-signaling protein	MAVS
Q7Z460-2;Q7Z460-4;Q7Z460-5;Q7Z460-3;Q7Z460	CLIP-associating protein 1	CLASP1
Q7Z478	ATP-dependent RNA helicase DHX29	DHX29
Q7Z4H7-3;Q7Z4H7;Q7Z4H7-2	HAUS augmin-like complex subunit 6	HAUS6
Q7Z4H8;Q7Z4H8-3;Q7Z4H8-2	KDEL motif-containing protein 2	KDELC2
Q7Z4W1	L-xylulose reductase	DCXR
Q7Z5K2;Q7Z5K2-2;Q7Z5K2-3	Wings apart-like protein homolog	WAPAL
Q7Z6Z7-2;Q7Z6Z7-3;Q7Z6Z7	E3 ubiquitin-protein ligase HUWE1	HUWE1
Q7Z739;Q9BYJ9	YTH domain-containing family protein 3;YTH domain-containing family protein 1	YTHDF3;YTHDF1
Q7Z7H5-3;Q7Z7H5;Q7Z7H5-2	Transmembrane emp24 domain-containing protein 4	TMED4
Q7Z7K6-3;Q7Z7K6;Q7Z7K6-2	Centromere protein V	CENPV
Q7Z7L1;Q68D06-2;Q68D06	Schlafen family member 11;Schlafen family member 13	SLFN11;SLFN13
Q86SF2	N-acetylgalactosaminyltransferase 7	GALNT7
Q86TB9-2;Q86TB9-4;Q86TB9	Protein PAT1 homolog 1	PATL1
Q86TI2;Q86TI2-2;Q86TI2-4	Dipeptidyl peptidase 9	DPP9
Q86TU7;Q86TU7-3;Q86TU7-2	Histone-lysine N-methyltransferase setd3	SETD3
Q86TX2;P49753;P49753-2	Acyl-coenzyme A thioesterase 1;Acyl-coenzyme A thioesterase 2, mitochondrial	ACOT1;ACOT2
Q86U38;Q86U38-2	Nucleolar protein 9	NOP9
Q86U42-2;Q86U42;Q92843-2	Polyadenylate-binding protein 2	PABPN1
Q86U86-5;Q86U86-4;Q86U86-7;Q86U86-3;Q86U86-9;Q86U86-2;Q86U86-8;Q86U86;Q86U86-6	Protein polybromo-1	PBRM1
Q86UE4	Protein LYRIC	MTDH
Q86UK7-2;Q86UK7-3;Q86UK7	Zinc finger protein 598	ZNF598
Q86UP2-2;Q86UP2-4;Q86UP2;Q86UP2-3	Kinectin	KTN1
Q86UU1-2;Q86UU1-3;Q86UU1	Pleckstrin homology-like domain family B member 1	PHLDB1
Q86UV5-2;Q86UV5;Q86UV5-8;Q86UV5-3;Q86UV5-4;Q86UV5-7;Q86UV5-5	Ubiquitin carboxyl-terminal hydrolase 48	USP48
Q86V48-2;Q86V48-3;Q86V48	Leucine zipper protein 1	LUZP1
Q86V81	THO complex subunit 4	ALYREF
Q86VP6;Q86VP6-2	Cullin-associated NEDD8-dissociated protein 1	CAND1
Q86VS8	Protein Hook homolog 3	HOOK3
Q86VV8-2;Q86VV8-4;Q86VV8-3;Q86VV8	Rotatin	RTTN
Q86W42-3;Q86W42-2;Q86W42	THO complex subunit 6 homolog	THOC6
Q86W50	Methyltransferase-like protein 16	METTL16
Q86WB0-3;Q86WB0-2;Q86WB0	Nuclear-interacting partner of ALK	ZC3HC1
Q86X10-3;Q86X10;Q86X10-4;Q86X10-2	Ral GTPase-activating protein subunit beta	RALGAPB
Q86X55-2;Q86X55-1;Q86X55	Histone-arginine methyltransferase CARM1	CARM1
Q86X76-2;Q86X76-4;Q86X76;Q86X76-3;Q86X76-5	Nitrilase homolog 1	NIT1
Q86XI2;Q86XI2-2	Condensin-2 complex subunit G2	NCAPG2
Q86XL3;Q86XL3-2	Ankyrin repeat and LEM domain-containing protein 2	ANKLE2
Q86XP3;Q86XP3-2	ATP-dependent RNA helicase DDX42	DDX42
Q86XR7-2;Q9Y3B3-2;Q9Y3B3	Transmembrane emp24 domain-containing protein 7	TMED7
Q86XZ4	Spermatogenesis-associated serine-rich protein 2	SPATS2
Q86Y37;Q86Y37-4;Q86Y37-2	CDK2-associated and cullin domain-containing protein 1	CACUL1
Q86Y56;Q86Y56-2	Dynein assembly factor 5, axonemal	DNAAF5
Q86YP4-2;Q86YP4;Q86YP4-3	Transcriptional repressor p66-alpha	GATAD2A
Q86YV9	Hermansky-Pudlak syndrome 6 protein	HPS6
Q8IUD2-2;Q8IUD2-3;Q8IUD2;Q8IUD2-4;Q8IUD2-5	ELKS/Rab6-interacting/CAST family member 1	ERC1
Q8IUI8-2;Q8IUI8	Cytokine receptor-like factor 3	CRLF3
Q8IV08	Phospholipase D3	PLD3
Q8IV48	3-5 exoribonuclease 1	ERI1
Q8IVD9	NudC domain-containing protein 3	NUDCD3
Q8IVL6;Q8IVL6-2	Prolyl 3-hydroxylase 3	LEPREL2
Q8IVM0;Q8IVM0-2	Coiled-coil domain-containing protein 50	CCDC50
Q8IW35;Q8IW35-2	Centrosomal protein of 97 kDa	CEP97
Q8IWA5-3;Q8IWA5;Q8IWA5-2	Choline transporter-like protein 2	SLC44A2
Q8IWB7	WD repeat and FYVE domain-containing protein 1	WDFY1
Q8IWE2;Q8IWE2-2	Protein NOXP20	FAM114A1
Q8IWG1-2;Q8IWG1	WD repeat-containing protein 63	WDR63
Q8IWS0-4;Q8IWS0-2;Q8IWS0-3;Q8IWS0;Q8IWS0-5	PHD finger protein 6	PHF6
Q8IWX8	Calcium homeostasis endoplasmic reticulum protein	CHERP
Q8IWZ3-6;Q8IWZ3;Q8IWZ3-4	Ankyrin repeat and KH domain-containing protein 1	ANKHD1
Q8IX01-4;Q8IX01-3;Q8IX01	SURP and G-patch domain-containing protein 2	SUGP2
Q8IX12-2;Q8IX12	Cell division cycle and apoptosis regulator protein 1	CCAR1
Q8IXB1-2;Q8IXB1	DnaJ homolog subfamily C member 10	DNAJC10
Q8IXH7-4;Q8IXH7	Negative elongation factor C/D	NELFCD
Q8IXI1	Mitochondrial Rho GTPase 2	RHOT2
Q8IXI2-4;Q8IXI2;Q8IXI2-5;Q8IXI2-2;Q8IXI2-7;Q8IXI2-3;Q8IXI2-6	Mitochondrial Rho GTPase 1	RHOT1
Q8IXK0-2;Q8IXK0-4;Q8IXK0;Q8IXK0-5	Polyhomeotic-like protein 2	PHC2
Q8IXM2;Q8IXM2-3;Q8IXM2-2	Chromatin complexes subunit BAP18	BAP18
Q8IXT5	RNA-binding protein 12B	RBM12B
Q8IY67;Q8IY67-2	Ribonucleoprotein PTB-binding 1	RAVER1
Q8IY81	pre-rRNA processing protein FTSJ3	FTSJ3
Q8IYB8	ATP-dependent RNA helicase SUPV3L1, mitochondrial	SUPV3L1
Q8IZ73;Q8IZ73-2	RNA pseudouridylate synthase domain-containing protein 2	RPUSD2
Q8IZ83;Q8IZ83-3	Aldehyde dehydrogenase family 16 member A1	ALDH16A1
Q8IZH2-2;Q8IZH2	5-3 exoribonuclease 1	XRN1
Q8IZL8	Proline-, glutamic acid- and leucine-rich protein 1	PELP1
Q8IZQ1-2;Q8IZQ1	WD repeat and FYVE domain-containing protein 3	WDFY3
Q8N0U8	Vitamin K epoxide reductase complex subunit 1-like protein 1	VKORC1L1
Q8N0X7	Spartin	SPG20
Q8N129	Protein canopy homolog 4	CNPY4
Q8N138-4;Q8N138	ORM1-like protein 3	ORMDL3
Q8N163;Q8N163-2	Cell cycle and apoptosis regulator protein 2	CCAR2
Q8N183	Mimitin, mitochondrial	NDUFAF2
Q8N1F7;Q8N1F7-2	Nuclear pore complex protein Nup93	NUP93
Q8N1G2	Cap-specific mRNA (nucleoside-2-O-)-methyltransferase 1	CMTR1
Q8N1G4	Leucine-rich repeat-containing protein 47	LRRC47
Q8N2K0-3;Q8N2K0;Q8N2K0-2	Monoacylglycerol lipase ABHD12	ABHD12
Q8N2U0	Transmembrane protein 256	TMEM256
Q8N3F8;Q8IY33-4;Q8IY33	MICAL-like protein 1;MICAL-like protein 2	MICALL1;MICALL2
Q8N3U4;Q8N3U4-2	Cohesin subunit SA-2	STAG2
Q8N556;Q8N556-2	Actin filament-associated protein 1	AFAP1
Q8N573-3;Q8N573-2;Q8N573-5;Q8N573-8;Q8N573	Oxidation resistance protein 1	OXR1
Q8N5C6;Q8N5C6-2	S1 RNA-binding domain-containing protein 1	SRBD1
Q8N5K1	CDGSH iron-sulfur domain-containing protein 2	CISD2
Q8N684-2;Q8N684;Q8N684-3	Cleavage and polyadenylation specificity factor subunit 7	CPSF7
Q8N6H7;Q8N6H7-2;Q8N6H7-3	ADP-ribosylation factor GTPase-activating protein 2	ARFGAP2
Q8N6M0-2;Q8N6M0	OTU domain-containing protein 6B	OTUD6B
Q8N6R0-3;Q8N6R0-4;Q8N6R0;Q8N6R0-1	Methyltransferase-like protein 13	METTL13
Q8N6T3;Q8N6T3-2;Q8N6T3-5;Q8N6T3-3;Q8N6T3-4	ADP-ribosylation factor GTPase-activating protein 1	ARFGAP1
Q8N726;Q8N726-2	Tumor suppressor ARF	CDKN2A
Q8N766-4;Q8N766-3;Q8N766-2;Q8N766	ER membrane protein complex subunit 1	EMC1
[truncated: 926 more rows]
