# Supplementary material for: Distinct Protein Expression Networks are Activated in Microglia Cells after Stimulation with IFN-γ and IL-4
Source: Cells. 2019 Jun 12;8(6):580. doi: 10.3390/cells8060580 (PMC6628119; doi:10.3390/cells8060580)
Supplement: Supplementary file 1 [file cells-08-00580-s001.zip › Supplementary Figures and Tables/Supplementary Table 2.xls]

## Sheet: M0 vs  M1 cluster 1
Majority protein IDs	Protein names	Gene names
A1L0T0	Acetolactate synthase-like protein	ILVBL
O00116	Alkyldihydroxyacetonephosphate synthase, peroxisomal	AGPS
O00410	Importin-5	IPO5
O00425	Insulin-like growth factor 2 mRNA-binding protein 3	IGF2BP3
O00571-2;O00571;O15523-2;O15523	ATP-dependent RNA helicase DDX3X;ATP-dependent RNA helicase DDX3Y	DDX3X;DDX3Y
O14578	Citron Rho-interacting kinase	CIT
O14908	PDZ domain-containing protein GIPC1	GIPC1
O14936	Peripheral plasma membrane protein CASK	CASK
O15091	Mitochondrial ribonuclease P protein 3	KIAA0391
O15269	Serine palmitoyltransferase 1	SPTLC1
O15382	Branched-chain-amino-acid aminotransferase, mitochondrial	BCAT2
O43172	U4/U6 small nuclear ribonucleoprotein Prp4	PRPF4
O43175	D-3-phosphoglycerate dehydrogenase	PHGDH
O43390	Heterogeneous nuclear ribonucleoprotein R	HNRNPR
O43504	Ragulator complex protein LAMTOR5	LAMTOR5
O43598	2-deoxynucleoside 5-phosphate N-hydrolase 1	DNPH1
O43809	Cleavage and polyadenylation specificity factor subunit 5	NUDT21
O43854	EGF-like repeat and discoidin I-like domain-containing protein 3	EDIL3
O60232	Sjoegren syndrome/scleroderma autoantigen 1	SSSCA1
O60427	Fatty acid desaturase 1	FADS1
O60506	Heterogeneous nuclear ribonucleoprotein Q	SYNCRIP
O60716	Catenin delta-1	CTNND1
O75037	Kinesin-like protein KIF21B;Kinesin-like protein KIF21A	KIF21B;KIF21A
O75131	Copine-3	CPNE3
O75152	Zinc finger CCCH domain-containing protein 11A	ZC3H11A
O75369	Filamin-B	FLNB
O75390	Citrate synthase, mitochondrial	CS
O75534	Cold shock domain-containing protein E1	CSDE1
O76003	Glutaredoxin-3	GLRX3
O76021	Ribosomal L1 domain-containing protein 1	RSL1D1
O94925	Glutaminase kidney isoform, mitochondrial	GLS
O95292	Vesicle-associated membrane protein-associated protein B/C	VAPB
O95453	Poly(A)-specific ribonuclease PARN	PARN
O95486	Protein transport protein Sec24A	SEC24A
O95793	Double-stranded RNA-binding protein Staufen homolog 1	STAU1
O95831	Apoptosis-inducing factor 1, mitochondrial	AIFM1
O95864	Fatty acid desaturase 2	FADS2
O95865	N(G),N(G)-dimethylarginine dimethylaminohydrolase 2	DDAH2
P02545-2	Prelamin-A/C;Lamin-A/C	LMNA
P02751	Fibronectin	FN1
P02786	Transferrin receptor protein 1	TFRC
P04181	Ornithine aminotransferase, mitochondrial	OAT
P04899	Guanine nucleotide-binding protein G(i) subunit alpha-2	GNAI2
P07942	Laminin subunit beta-1	LAMB1
P08107	Heat shock 70 kDa protein 1A	HSPA1A
P08195	4F2 cell-surface antigen heavy chain	SLC3A2
P08473	Neprilysin	MME
P08579	U2 small nuclear ribonucleoprotein B	SNRPB2
P09012	U1 small nuclear ribonucleoprotein A	SNRPA
P09104	Gamma-enolase	ENO2
P09486	SPARC	SPARC
P10515	Dihydrolipoyllysine-residue acetyltransferase component of pyruvate dehydrogenase complex, mitochondrial	DLAT
P11216	Glycogen phosphorylase, brain form	PYGB
P11413	Glucose-6-phosphate 1-dehydrogenase	G6PD
P13667	Protein disulfide-isomerase A4	PDIA4
P13861	cAMP-dependent protein kinase type II-alpha regulatory subunit	PRKAR2A
P14618-2	Pyruvate kinase PKM	PKM
P15880	40S ribosomal protein S2	RPS2
P17174	Aspartate aminotransferase, cytoplasmic	GOT1
P17252	Protein kinase C alpha type	PRKCA
P17980	26S protease regulatory subunit 6A	PSMC3
P18754	Regulator of chromosome condensation	RCC1
P19784	Casein kinase II subunit alpha	CSNK2A2
P21964	Catechol O-methyltransferase	COMT
P22392	Nucleoside diphosphate kinase B	NME2
P22695	Cytochrome b-c1 complex subunit 2, mitochondrial	UQCRC2
P24534	Elongation factor 1-beta	EEF1B2
P24844	Myosin regulatory light polypeptide 9	MYL9
P26639	Threonine--tRNA ligase, cytoplasmic	TARS
P27361	Mitogen-activated protein kinase 3	MAPK3
P28072	Proteasome subunit beta type-6	PSMB6
P28074	Proteasome subunit beta type-5	PSMB5
P28331	NADH-ubiquinone oxidoreductase 75 kDa subunit, mitochondrial	NDUFS1
P29317	Ephrin type-A receptor 2	EPHA2
P29401	Transketolase	TKT
P30042	ES1 protein homolog, mitochondrial	C21orf33
P30837	Aldehyde dehydrogenase X, mitochondrial	ALDH1B1
P31930	Cytochrome b-c1 complex subunit 1, mitochondrial	UQCRC1
P31939	Bifunctional purine biosynthesis protein PURH	ATIC
P32322	Pyrroline-5-carboxylate reductase 1, mitochondrial	PYCR1
P34896	Serine hydroxymethyltransferase, cytosolic	SHMT1
P35658	Nuclear pore complex protein Nup214	NUP214
P36542	ATP synthase subunit gamma, mitochondrial	ATP5C1
P36969	Phospholipid hydroperoxide glutathione peroxidase, mitochondrial	GPX4
P39060	Collagen alpha-1(XVIII) chain;Endostatin	COL18A1
P40926	Malate dehydrogenase, mitochondrial	MDH2
P42126	Enoyl-CoA delta isomerase 1, mitochondrial	ECI1
P45880	Voltage-dependent anion-selective channel protein 2	VDAC2
P46060	Ran GTPase-activating protein 1	RANGAP1
P46379	Large proline-rich protein BAG6	BAG6
P46976	Glycogenin-1	GYG1
P47755	F-actin-capping protein subunit alpha-2	CAPZA2
P48449	Lanosterol synthase	LSS
P49327	Fatty acid synthase	FASN
P49411	Elongation factor Tu, mitochondrial	TUFM
P49590	Probable histidine--tRNA ligase, mitochondrial	HARS2
P49593	Protein phosphatase 1F	PPM1F
P49792	E3 SUMO-protein ligase RanBP2	RANBP2
P49821	NADH dehydrogenase [ubiquinone] flavoprotein 1, mitochondrial	NDUFV1
P50552	Vasodilator-stimulated phosphoprotein	VASP
P50583	Bis(5-nucleosyl)-tetraphosphatase [asymmetrical]	NUDT2
P51571	Translocon-associated protein subunit delta	SSR4
P51610	Host cell factor 1	HCFC1
P51812	Ribosomal protein S6 kinase alpha-3	RPS6KA3
P52907	F-actin-capping protein subunit alpha-1	CAPZA1
P53396	ATP-citrate synthase	ACLY
P53618	Coatomer subunit beta	COPB1
P53621	Coatomer subunit alpha;Xenin;Proxenin	COPA
P53992	Protein transport protein Sec24C	SEC24C
P54886	Delta-1-pyrroline-5-carboxylate synthase	ALDH18A1
P55209	Nucleosome assembly protein 1-like 1	NAP1L1
P55735	Protein SEC13 homolog	SEC13
P57772	Selenocysteine-specific elongation factor	EEFSEC
P60660-2	Myosin light polypeptide 6	MYL6
P60891	Ribose-phosphate pyrophosphokinase 1	PRPS1
P61221	ATP-binding cassette sub-family E member 1	ABCE1
P61962	DDB1- and CUL4-associated factor 7	DCAF7
P62263	40S ribosomal protein S14	RPS14
P62424	60S ribosomal protein L7a	RPL7A
P62942	Peptidyl-prolyl cis-trans isomerase FKBP1A	FKBP1A
P62979;P62987;P0CG47;P0CG48	Ubiquitin-40S ribosomal protein S27a;Ubiquitin;40S ribosomal protein S27a;Ubiquitin-60S ribosomal protein L40;Ubiquitin;60S ribosomal protein L40;Polyubiquitin-B;Ubiquitin;Polyubiquitin-C;Ubiquitin	RPS27A;UBA52;UBB;UBC
P63244	Guanine nucleotide-binding protein subunit beta-2-like 1	GNB2L1
P67870	Casein kinase II subunit beta	CSNK2B
P78330	Phosphoserine phosphatase	PSPH
P78357	Contactin-associated protein 1	CNTNAP1
P84085	ADP-ribosylation factor 5	ARF5
P84090	Enhancer of rudimentary homolog	ERH
P98160	Basement membrane-specific heparan sulfate proteoglycan core protein	HSPG2
Q00341	Vigilin	HDLBP
Q01433	AMP deaminase 2	AMPD2
Q02241	Kinesin-like protein KIF23	KIF23
Q02790	Peptidyl-prolyl cis-trans isomerase FKBP4	FKBP4
Q07954	Prolow-density lipoprotein receptor-related protein 1	LRP1
Q08752	Peptidyl-prolyl cis-trans isomerase D	PPID
Q10469	Alpha-1,6-mannosyl-glycoprotein 2-beta-N-acetylglucosaminyltransferase	MGAT2
Q12849	G-rich sequence factor 1	GRSF1
Q12905	Interleukin enhancer-binding factor 2	ILF2
Q13045	Protein flightless-1 homolog	FLII
Q13085	Acetyl-CoA carboxylase 1	ACACA
Q13098	COP9 signalosome complex subunit 1	GPS1
Q13151	Heterogeneous nuclear ribonucleoprotein A0	HNRNPA0
Q13247	Serine/arginine-rich splicing factor 6	SRSF6
Q13263	Transcription intermediary factor 1-beta	TRIM28
Q13310	Polyadenylate-binding protein 4	PABPC4
Q13445	Transmembrane emp24 domain-containing protein 1	TMED1
Q13620	Cullin-4B	CUL4B
Q13630	GDP-L-fucose synthase	TSTA3
Q14008	Cytoskeleton-associated protein 5	CKAP5
Q14011	Cold-inducible RNA-binding protein	CIRBP
Q14012;Q8IU85-2;Q8IU85	Calcium/calmodulin-dependent protein kinase type 1;Calcium/calmodulin-dependent protein kinase type 1D	CAMK1;CAMK1D
Q14651	Plastin-1	PLS1
Q14697-2	Neutral alpha-glucosidase AB	GANAB
Q15021	Condensin complex subunit 1	NCAPD2
Q15029	116 kDa U5 small nuclear ribonucleoprotein component	EFTUD2
Q15185	Prostaglandin E synthase 3	PTGES3
Q15291	Retinoblastoma-binding protein 5	RBBP5
Q15366	Poly(rC)-binding protein	PCBP2
Q15418	Ribosomal protein S6 kinase alpha-1	RPS6KA1
Q15542	Transcription initiation factor TFIID subunit 5	TAF5
Q15717	ELAV-like protein 1	ELAVL1
Q16658	Fascin	FSCN1
Q16850	Lanosterol 14-alpha demethylase	CYP51A1
Q3B7T1	Erythroid differentiation-related factor 1	EDRF1
Q3ZCQ8	Mitochondrial import inner membrane translocase subunit TIM50	TIMM50
Q5T280	Putative methyltransferase C9orf114	C9orf114
Q63ZY3	KN motif and ankyrin repeat domain-containing protein 2	KANK2
Q6IBS0	Twinfilin-2	TWF2
Q6NUK1	Calcium-binding mitochondrial carrier protein SCaMC-1	SLC25A24
Q6P1N0	Coiled-coil and C2 domain-containing protein 1A	CC2D1A
Q6P996	Pyridoxal-dependent decarboxylase domain-containing protein 1	PDXDC1
Q6PJT7	Zinc finger CCCH domain-containing protein 14	ZC3H14
Q6Y7W6	PERQ amino acid-rich with GYF domain-containing protein 2	GIGYF2
Q6ZRP7	Sulfhydryl oxidase 2	QSOX2
Q7LGA3	Heparan sulfate 2-O-sulfotransferase 1	HS2ST1
Q7Z2Z2	Elongation factor Tu GTP-binding domain-containing protein 1	EFTUD1
Q7Z7K6	Centromere protein V	CENPV
Q86VP6	Cullin-associated NEDD8-dissociated protein 1	CAND1
Q86W42	THO complex subunit 6 homolog	THOC6
Q86WB0	Nuclear-interacting partner of ALK	ZC3HC1
Q86XL3	Ankyrin repeat and LEM domain-containing protein 2	ANKLE2
Q8IXI1	Mitochondrial Rho GTPase 2	RHOT2
Q8NBJ5	Procollagen galactosyltransferase 1	COLGALT1
Q8NBT2	Kinetochore protein Spc24	SPC24
Q8NI36	WD repeat-containing protein 36	WDR36
Q8TC12	Retinol dehydrogenase 11	RDH11
Q8TCS8	Polyribonucleotide nucleotidyltransferase 1, mitochondrial	PNPT1
Q8WU90	Zinc finger CCCH domain-containing protein 15	ZC3H15
Q8WVV9	Heterogeneous nuclear ribonucleoprotein L-like	HNRNPLL
Q92626	Peroxidasin homolog	PXDN
Q92734	Protein TFG	TFG
Q96AQ6	Pre-B-cell leukemia transcription factor-interacting protein 1	PBXIP1
Q96D46	60S ribosomal export protein NMD3	NMD3
Q96DB5	Regulator of microtubule dynamics protein 1	RMDN1
Q96FX7	tRNA (adenine(58)-N(1))-methyltransferase catalytic subunit TRMT61A	TRMT61A
Q96I25	Splicing factor 45	RBM17
Q96IU4	Alpha/beta hydrolase domain-containing protein 14B	ABHD14B
Q96J01	THO complex subunit 3	THOC3
Q96PK6	RNA-binding protein 14	RBM14
Q96RP9	Elongation factor G, mitochondrial	GFM1
Q99623	Prohibitin-2	PHB2
Q99832	T-complex protein 1 subunit eta	CCT7
Q9BQE3	Tubulin alpha-1C chain	TUBA1C
Q9BSJ8	Extended synaptotagmin-1	ESYT1
Q9BTE7	DCN1-like protein 5	DCUN1D5
Q9BWD1	Acetyl-CoA acetyltransferase, cytosolic	ACAT2
Q9BY77	Polymerase delta-interacting protein 3	POLDIP3
Q9BYD6	39S ribosomal protein L1, mitochondrial	MRPL1
Q9BZE1	39S ribosomal protein L37, mitochondrial	MRPL37
Q9BZX2	Uridine-cytidine kinase 2	UCK2
Q9GZZ1	N-alpha-acetyltransferase 50	NAA50
Q9H0C8	Integrin-linked kinase-associated serine/threonine phosphatase 2C	ILKAP
Q9H3S7	Tyrosine-protein phosphatase non-receptor type 23	PTPN23
Q9H488	GDP-fucose protein O-fucosyltransferase 1	POFUT1
Q9H871	Protein RMD5 homolog A	RMND5A
Q9HBK9	Arsenite methyltransferase	AS3MT
Q9HD15	Steroid receptor RNA activator 1	SRA1
Q9HD20	Manganese-transporting ATPase 13A1	ATP13A1
Q9NPH2	Inositol-3-phosphate synthase 1	ISYNA1
Q9NR12	PDZ and LIM domain protein 7	PDLIM7
Q9NRZ9	Lymphoid-specific helicase	HELLS
Q9NVP1	ATP-dependent RNA helicase DDX18	DDX18
Q9NX20	39S ribosomal protein L16, mitochondrial	MRPL16
Q9P000	COMM domain-containing protein 9	COMMD9
Q9P0U4	CXXC-type zinc finger protein 1	CXXC1
Q9P258	Protein RCC2	RCC2
Q9P2J5	Leucine--tRNA ligase, cytoplasmic	LARS
Q9P2K3	REST corepressor 3;REST corepressor 1	RCOR3;RCOR1
Q9UBU8	Mortality factor 4-like protein 1	MORF4L1
Q9UDY4	DnaJ homolog subfamily B member 4	DNAJB4
Q9UGV2	Protein NDRG3	NDRG3
Q9UHY1	Nuclear receptor-binding protein	NRBP1
Q9UI42	Carboxypeptidase A4	CPA4
Q9UKK9	ADP-sugar pyrophosphatase	NUDT5
Q9UKX7	Nuclear pore complex protein Nup50	NUP50
Q9UL25	Ras-related protein Rab-21	RAB21
Q9ULK4	Mediator of RNA polymerase II transcription subunit 23	MED23
Q9UMS4	Pre-mRNA-processing factor 19	PRPF19
Q9UNF1	Melanoma-associated antigen D2	MAGED2
Q9UQB8	Brain-specific angiogenesis inhibitor 1-associated protein 2	BAIAP2
Q9Y277	Voltage-dependent anion-selective channel protein 3	VDAC3
Q9Y316	Protein MEMO1	MEMO1
Q9Y4W6	AFG3-like protein 2	AFG3L2
Q9Y512	Sorting and assembly machinery component 50 homolog	SAMM50
Q9Y5X3	Sorting nexin-5	SNX5
Q9Y606	tRNA pseudouridine synthase A, mitochondrial	PUS1
Q9Y678	Coatomer subunit gamma-1	COPG1
Q9Y6D6	Brefeldin A-inhibited guanine nucleotide-exchange protein 1	ARFGEF1
Q9Y6G9	Cytoplasmic dynein 1 light intermediate chain 1	DYNC1LI1
Q9H6R3	Acyl-CoA synthetase short-chain family member 3, mitochondrial	ACSS3

## Sheet: MO vs  M1 cluster 2
Majority protein IDs	Protein names	Gene names
A6NHR9	Structural maintenance of chromosomes flexible hinge domain-containing protein 1	SMCHD1
O00203	AP-3 complex subunit beta-1	AP3B1
O00399	Dynactin subunit 6	DCTN6
O14521	Succinate dehydrogenase [ubiquinone] cytochrome b small subunit, mitochondrial	SDHD
O14653	Golgi SNAP receptor complex member 2	GOSR2
O14791	Apolipoprotein L1	APOL1
O14828	Secretory carrier-associated membrane protein 3	SCAMP3
O14879	Interferon-induced protein with tetratricopeptide repeats 3	IFIT3
O14933	Ubiquitin/ISG15-conjugating enzyme E2 L6	UBE2L6
O14949	Cytochrome b-c1 complex subunit 8	UQCRQ
O15372	Eukaryotic translation initiation factor 3 subunit H	EIF3H
O15533	Tapasin	TAPBP
O60832	H/ACA ribonucleoprotein complex subunit 4	DKC1
O75400	Pre-mRNA-processing factor 40 homolog A	PRPF40A
O75828	Carbonyl reductase [NADPH] 3	CBR3
O94906	Pre-mRNA-processing factor 6	PRPF6
P02794	Ferritin heavy chain;Ferritin heavy chain, N-terminally processed	FTH1
P04233	HLA class II histocompatibility antigen gamma chain	CD74
P05161	Ubiquitin-like protein ISG15	ISG15
P07305	Histone H1.0;Histone H1.0, N-terminally processed	H1F0
P09001	39S ribosomal protein L3, mitochondrial	MRPL3
P09669	Cytochrome c oxidase subunit 6C	COX6C
P09913	Interferon-induced protein with tetratricopeptide repeats 2	IFIT2
P09914	Interferon-induced protein with tetratricopeptide repeats 1	IFIT1
Q71UI9;P0C0S5;Q71UI9-3;Q71UI9-4;Q71UI9-2	Histone H2A.V;Histone H2A.Z	H2AFV;H2AFZ
P11387	DNA topoisomerase 1	TOP1
P13747	HLA class I histocompatibility antigen, alpha chain E	HLA-E
P14902	Indoleamine 2,3-dioxygenase 1	IDO1
P16189;P16190;P30459;P30453;P10314;P30457;P10316;P01892;P01891	HLA class I histocompatibility antigen, A-31 alpha chain;HLA class I histocompatibility antigen, A-33 alpha chain;HLA class I histocompatibility antigen, A-74 alpha chain;HLA class I histocompatibility antigen, A-34 alpha chain;HLA class I histocompatibility antigen, A-32 alpha chain;HLA class I histocompatibility antigen, A-66 alpha chain;HLA class I histocompatibility antigen, A-69 alpha chain;…	HLA-A
P23368	NAD-dependent malic enzyme, mitochondrial	ME2
P23381	Tryptophan--tRNA ligase, cytoplasmic	WARS
P23497	Nuclear autoantigen Sp-100	SP100
P28065	Proteasome subunit beta type-9	PSMB9
P28066	Proteasome subunit alpha type-5	PSMA5
P28838	Cytosol aminopeptidase	LAP3
P29083	General transcription factor IIE subunit 1	GTF2E1
P29323	Ephrin type-B receptor 2	EPHB2
P29590	Protein PML	PML
P30481;P30483	HLA class I histocompatibility antigen, B-44 alpha chain;HLA class I histocompatibility antigen, B-45 alpha chain	HLA-B
P30492;Q29940;P30493	HLA class I histocompatibility antigen, B-54 alpha chain;HLA class I histocompatibility antigen, B-59 alpha chain;HLA class I histocompatibility antigen, B-55 alpha chain	HLA-B
P30508;Q07000;P30505;Q9TNN7;P30510;P30504	HLA class I histocompatibility antigen, Cw-12 alpha chain;HLA class I histocompatibility antigen, Cw-15 alpha chain;HLA class I histocompatibility antigen, Cw-8 alpha chain;HLA class I histocompatibility antigen, Cw-5 alpha chain;HLA class I histocompatibility antigen, Cw-14 alpha chain;HLA class I histocompatibility antigen, Cw-4 alpha chain	HLA-C
P31483	Nucleolysin TIA-1 isoform p40	TIA1
P31689	DnaJ homolog subfamily A member 1	DNAJA1
P32455	Interferon-induced guanylate-binding protein 1	GBP1
P32456	Interferon-induced guanylate-binding protein 2	GBP2
P35637	RNA-binding protein FUS	FUS
P40261	Nicotinamide N-methyltransferase	NNMT
P40306	Proteasome subunit beta type-10	PSMB10
P40763	Signal transducer and activator of transcription 3	STAT3
P41226	Ubiquitin-like modifier-activating enzyme 7	UBA7
P42224	Signal transducer and activator of transcription 1-alpha/beta	STAT1
P46779	60S ribosomal protein L28	RPL28
P49750	YLP motif-containing protein 1	YLPM1
P49756	RNA-binding protein 25	RBM25
P50750	Cyclin-dependent kinase 9	CDK9
P51159	Ras-related protein Rab-27A	RAB27A
P52630	Signal transducer and activator of transcription 2	STAT2
P55265	Double-stranded RNA-specific adenosine deaminase	ADAR
P61020	Ras-related protein Rab-5B	RAB5B
P61769	Beta-2-microglobulin	B2M
P62306	Small nuclear ribonucleoprotein F	SNRPF
P62841	40S ribosomal protein S15	RPS15
P62995	Transformer-2 protein homolog beta	TRA2B
P67936	Tropomyosin alpha-4 chain	TPM4
P80217	Interferon-induced 35 kDa protein	IFI35
P82979	SAP domain-containing ribonucleoprotein	SARNP
P83111	Serine beta-lactamase-like protein LACTB, mitochondrial	LACTB
Q00978	Interferon regulatory factor 9	IRF9
Q03518	Antigen peptide transporter 1	TAP1
Q03519	Antigen peptide transporter 2	TAP2
Q04826;P03989	HLA class I histocompatibility antigen, B-40 alpha chain;HLA class I histocompatibility antigen, B-27 alpha chain	HLA-B
Q06323	Proteasome activator complex subunit 1	PSME1
Q07157	Tight junction protein ZO-1	TJP1
Q07955	Serine/arginine-rich splicing factor 1	SRSF1
Q08380	Galectin-3-binding protein	LGALS3BP
Q08945	FACT complex subunit SSRP1	SSRP1
Q10589	Bone marrow stromal antigen 2	BST2
Q12765	Secernin-1	SCRN1
Q13137	Calcium-binding and coiled-coil domain-containing protein 2	CALCOCO2
Q13325	Interferon-induced protein with tetratricopeptide repeats 5	IFIT5
Q13459	Unconventional myosin-IXb	MYO9B
Q13523	Serine/threonine-protein kinase PRP4 homolog	PRPF4B
Q13685	Angio-associated migratory cell protein	AAMP
Q14258	E3 ubiquitin/ISG15 ligase TRIM25	TRIM25
Q14764	Major vault protein	MVP
Q16513	Serine/threonine-protein kinase N2	PKN2
Q16666	Gamma-interferon-inducible protein 16	IFI16
Q16740	ATP-dependent Clp protease proteolytic subunit, mitochondrial	CLPP
Q460N5	Poly [ADP-ribose] polymerase 14	PARP14
Q5GLZ8	Probable E3 ubiquitin-protein ligase HERC4	HERC4
Q5K651	Sterile alpha motif domain-containing protein 9	SAMD9
Q63HN8	E3 ubiquitin-protein ligase RNF213	RNF213
Q68EM7	Rho GTPase-activating protein 17	ARHGAP17
Q6P179	Endoplasmic reticulum aminopeptidase 2	ERAP2
Q7Z2W4	Zinc finger CCCH-type antiviral protein 1	ZC3HAV1
Q7Z417	Nuclear fragile X mental retardation-interacting protein 2	NUFIP2
Q86TU7	Histone-lysine N-methyltransferase setd3	SETD3
Q8IVM0	Coiled-coil domain-containing protein 50	CCDC50
Q8IWG1	WD repeat-containing protein 63	WDR63
Q8IY67	Ribonucleoprotein PTB-binding 1	RAVER1
Q8IZL8	Proline-, glutamic acid- and leucine-rich protein 1	PELP1
Q8N0X7	Spartin	SPG20
Q8NBN3	Transmembrane protein 87A	TMEM87A
Q8NE71	ATP-binding cassette sub-family F member 1	ABCF1
Q8NHV4	Protein NEDD1	NEDD1
Q969P0	Immunoglobulin superfamily member 8	IGSF8
Q969Z0	Protein TBRG4	TBRG4
Q96AZ6	Interferon-stimulated gene 20 kDa protein	ISG20
Q96G03	Phosphoglucomutase-2	PGM2
Q96KQ7	Histone-lysine N-methyltransferase EHMT2	EHMT2
Q96PP9	Guanylate-binding protein 4	GBP4
Q96QU8	Exportin-6	XPO6
Q96S82	Ubiquitin-like protein 7	UBL7
Q96T23	Remodeling and spacing factor 1	RSF1
Q99613	Eukaryotic translation initiation factor 3 subunit C	EIF3C
Q99622	Protein C10	C12orf57
Q99653	Calcineurin B homologous protein 1	CHP1
Q9BQE5	Apolipoprotein L2	APOL2
Q9BUQ8	Probable ATP-dependent RNA helicase DDX23	DDX23
Q9BVG4	Protein PBDC1	PBDC1
Q9BYK8	Helicase with zinc finger domain 2	HELZ2
Q9H9T3	Elongator complex protein 3	ELP3
Q9NRL2	Bromodomain adjacent to zinc finger domain protein 1A	BAZ1A
Q9NRX4	14 kDa phosphohistidine phosphatase	PHPT1
Q9NXH9	tRNA (guanine(26)-N(2))-dimethyltransferase	TRMT1
Q9NZ08	Endoplasmic reticulum aminopeptidase 1	ERAP1
Q9NZM1	Myoferlin	MYOF
Q9NZT2	Opioid growth factor receptor	OGFR
Q9UHB6	LIM domain and actin-binding protein 1	LIMA1
Q9UKV3	Apoptotic chromatin condensation inducer in the nucleus	ACIN1
Q9UL46	Proteasome activator complex subunit 2	PSME2
Q9ULA0	Aspartyl aminopeptidase	DNPEP
Q9UNH7	Sorting nexin-6	SNX6
Q9UPN3	Microtubule-actin cross-linking factor 1, isoforms 1/2/3/5	MACF1
Q9Y2W1	Thyroid hormone receptor-associated protein 3	THRAP3
Q9Y383	Putative RNA-binding protein Luc7-like 2	LUC7L2
Q9Y3E5	Peptidyl-tRNA hydrolase 2, mitochondrial	PTRH2
Q9Y3Z3	Deoxynucleoside triphosphate triphosphohydrolase SAMHD1	SAMHD1
Q9Y5A7	NEDD8 ultimate buster 1	NUB1
Q9Y5X2	Sorting nexin-8	SNX8

## Sheet: M0 vs M2 cluster 1
Majority protein IDs	Protein names	Gene names
O00233	26S proteasome non-ATPase regulatory subunit 9	PSMD9
P47813;O14602	Eukaryotic translation initiation factor 1A, X-chromosomal;Eukaryotic translation initiation factor 1A, Y-chromosomal	EIF1AX;EIF1AY
O14828	Secretory carrier-associated membrane protein 3	SCAMP3
O15116	U6 snRNA-associated Sm-like protein LSm1	LSM1
O15164	Transcription intermediary factor 1-alpha	TRIM24
O43237	Cytoplasmic dynein 1 light intermediate chain 2	DYNC1LI2
O43583	Density-regulated protein	DENR
O43670	BUB3-interacting and GLEBS motif-containing protein ZNF207	ZNF207
O43747	AP-1 complex subunit gamma-1	AP1G1
O43813	LanC-like protein 1	LANCL1
Q99880;Q99879;Q99877;Q93079;Q5QNW6;P62807;P58876;P57053;O60814;Q5QNW6-2	Histone H2B type 1-L;Histone H2B type 1-M;Histone H2B type 1-N;Histone H2B type 1-H;Histone H2B type 2-F;Histone H2B type 1-C/E/F/G/I;Histone H2B type 1-D;Histone H2B type F-S;Histone H2B type 1-K	HIST1H2BL;HIST1H2BM;HIST1H2BN;HIST1H2BH;HIST2H2BF;HIST1H2BC;HIST1H2BD;H2BFS;HIST1H2BK
O60832	H/ACA ribonucleoprotein complex subunit 4	DKC1
O75431	Metaxin-2	MTX2
P00338	L-lactate dehydrogenase A chain	LDHA
P02462	Collagen alpha-1(IV) chain;Arresten	COL4A1
P02751	Fibronectin	FN1
P02794	Ferritin heavy chain	FTH1
P04350	Tubulin beta-4A chain	TUBB4A
P04637	Cellular tumor antigen p53	TP53
Q99878;Q96KK5;Q9BTM1;Q16777;Q93077;Q7L7L0;Q6FI13;P20671;P0C0S8;P04908;Q96QV6;P16104;Q9BTM1-2	Histone H2A type 1-J;Histone H2A type 1-H;Histone H2A.J;Histone H2A type 2-C;Histone H2A type 1-C;Histone H2A type 3;Histone H2A type 2-A;Histone H2A type 1-D;Histone H2A type 1;Histone H2A type 1-B/E;Histone H2A type 1-A;Histone H2AX	HIST1H2AJ;HIST1H2AH;H2AFJ;HIST2H2AC;HIST1H2AC;HIST3H2A;HIST2H2AA3;HIST1H2AD;HIST1H2AG;HIST1H2AB;HIST1H2AA;H2AFX
P06753	Tropomyosin alpha-3 chain	TPM3
P07305	Histone H1.0;Histone H1.0, N-terminally processed	H1F0
P08240	Signal recognition particle receptor subunit alpha	SRPR
P08621	U1 small nuclear ribonucleoprotein 70 kDa	SNRNP70
P09001	39S ribosomal protein L3, mitochondrial	MRPL3
P09486	SPARC	SPARC
P09493	Tropomyosin alpha-1 chain	TPM1
P09496	Clathrin light chain A	CLTA
P09669	Cytochrome c oxidase subunit 6C	COX6C
Q71UI9;P0C0S5;Q71UI9-3;Q71UI9-4;Q71UI9-2	Histone H2A.V;Histone H2A.Z	H2AFV;H2AFZ
P16403;P10412;P16402	Histone H1.2;Histone H1.4;Histone H1.3	HIST1H1C;HIST1H1E;HIST1H1D
P16949	Stathmin	STMN1
P18621	60S ribosomal protein L17	RPL17
P20339	Ras-related protein Rab-5A	RAB5A
P23588	Eukaryotic translation initiation factor 4B	EIF4B
P24752	Acetyl-CoA acetyltransferase, mitochondrial	ACAT1
P26373	60S ribosomal protein L13	RPL13
P26440	Isovaleryl-CoA dehydrogenase, mitochondrial	IVD
P26885	Peptidyl-prolyl cis-trans isomerase FKBP2	FKBP2
P29083	General transcription factor IIE subunit 1	GTF2E1
P30050	60S ribosomal protein L12	RPL12
P31146	Coronin-1A	CORO1A
P31483	Nucleolysin TIA-1 isoform p40	TIA1
P35637	RNA-binding protein FUS	FUS
P37108	Signal recognition particle 14 kDa protein	SRP14
P39019	40S ribosomal protein S19	RPS19
P39060	Collagen alpha-1(XVIII) chain;Endostatin	COL18A1
P39748	Flap endonuclease 1	FEN1
P40222	Alpha-taxilin	TXLNA
P43487	Ran-specific GTPase-activating protein	RANBP1
P46778	60S ribosomal protein L21	RPL21
P46779	60S ribosomal protein L28	RPL28
P46783	40S ribosomal protein S10	RPS10
P49750	YLP motif-containing protein 1	YLPM1
P49848	Transcription initiation factor TFIID subunit 6	TAF6
P50479	PDZ and LIM domain protein 4	PDLIM4
P51153	Ras-related protein Rab-13	RAB13
P55957	BH3-interacting domain death agonist	BID
P60033	CD81 antigen	CD81
P60468	Protein transport protein Sec61 subunit beta	SEC61B
P61020	Ras-related protein Rab-5B	RAB5B
P61964	WD repeat-containing protein 5	WDR5
P62081	40S ribosomal protein S7	RPS7
P62277	40S ribosomal protein S13	RPS13
P62495	Eukaryotic peptide chain release factor subunit 1	ETF1
P62750	60S ribosomal protein L23a	RPL23A
P62829	60S ribosomal protein L23	RPL23
P62841	40S ribosomal protein S15	RPS15
P62847	40S ribosomal protein S24	RPS24
P62899	60S ribosomal protein L31	RPL31
P62910	60S ribosomal protein L32	RPL32
P62995	Transformer-2 protein homolog beta	TRA2B
P67809	Nuclease-sensitive element-binding protein 1	YBX1
P67936	Tropomyosin alpha-4 chain	TPM4
P68036	Ubiquitin-conjugating enzyme E2 L3	UBE2L3
P68104	Elongation factor 1-alpha 1	EEF1A1
P68431;Q16695	Histone H3.1;Histone H3.1t	HIST1H3A;HIST3H3
P82979	SAP domain-containing ribonucleoprotein	SARNP
P84098	60S ribosomal protein L19	RPL19
Q01518	Adenylyl cyclase-associated protein 1	CAP1
Q02818	Nucleobindin-1	NUCB1
Q05682	Caldesmon	CALD1
Q12841	Follistatin-related protein 1	FSTL1
Q13459	Unconventional myosin-IXb	MYO9B
Q13492	Phosphatidylinositol-binding clathrin assembly protein	PICALM
Q13813	Spectrin alpha chain, non-erythrocytic 1	SPTAN1
Q14344	Guanine nucleotide-binding protein subunit alpha-13	GNA13
Q14739	Lamin-B receptor	LBR
Q14914	Prostaglandin reductase 1	PTGR1
Q15008	26S proteasome non-ATPase regulatory subunit 6	PSMD6
Q15054	DNA polymerase delta subunit 3	POLD3
Q15382	GTP-binding protein Rheb	RHEB
Q15428	Splicing factor 3A subunit 2	SF3A2
Q15637	Splicing factor 1	SF1
Q15942	Zyxin	ZYX
Q16186	Proteasomal ubiquitin receptor ADRM1	ADRM1
Q27J81	Inverted formin-2	INF2
Q56VL3	OCIA domain-containing protein 2	OCIAD2
Q5GLZ8	Probable E3 ubiquitin-protein ligase HERC4	HERC4
Q5JTZ9	Alanine--tRNA ligase, mitochondrial	AARS2
Q5RKV6	Exosome complex component MTR3	EXOSC6
Q5SNT2	Transmembrane protein 201	TMEM201
Q5SSJ5	Heterochromatin protein 1-binding protein 3	HP1BP3
Q7Z739;Q9BYJ9	YTH domain-containing family protein 3;YTH domain-containing family protein 1	YTHDF3;YTHDF1
Q86TU7	Histone-lysine N-methyltransferase setd3	SETD3
Q86VS8	Protein Hook homolog 3	HOOK3
Q8IVM0	Coiled-coil domain-containing protein 50	CCDC50
Q8IWB7	WD repeat and FYVE domain-containing protein 1	WDFY1
Q8IWX8	Calcium homeostasis endoplasmic reticulum protein	CHERP
Q8IY67	Ribonucleoprotein PTB-binding 1	RAVER1
Q8N0U8	Vitamin K epoxide reductase complex subunit 1-like protein 1	VKORC1L1
Q8N726	Tumor suppressor ARF	CDKN2A
Q8WUM0	Nuclear pore complex protein Nup133	NUP133
Q92541	RNA polymerase-associated protein RTF1 homolog	RTF1
Q92889	DNA repair endonuclease XPF	ERCC4
Q969P0	Immunoglobulin superfamily member 8	IGSF8
Q96FQ6	Protein S100-A16	S100A16
Q96SI9	Spermatid perinuclear RNA-binding protein	STRBP
Q99622	Protein C10	C12orf57
Q99653	Calcineurin B homologous protein 1	CHP1
Q99661	Kinesin-like protein KIF2C	KIF2C
Q9BTT0	Acidic leucine-rich nuclear phosphoprotein 32 family member E	ANP32E
Q9BUT1	3-hydroxybutyrate dehydrogenase type 2	BDH2
Q9BY42	Protein RTF2 homolog	RTFDC1
Q9BYC9	39S ribosomal protein L20, mitochondrial	MRPL20
Q9H3Z4	DnaJ homolog subfamily C member 5	DNAJC5
Q9H444	Charged multivesicular body protein 4b	CHMP4B
Q9HAU4	E3 ubiquitin-protein ligase SMURF2	SMURF2
Q9NQW7	Xaa-Pro aminopeptidase 1	XPNPEP1
Q9NR30	Nucleolar RNA helicase 2	DDX21
Q9NRX4	14 kDa phosphohistidine phosphatase	PHPT1
Q9NVJ2;Q96BM9	ADP-ribosylation factor-like protein 8B;ADP-ribosylation factor-like protein 8A	ARL8B;ARL8A
Q9UDT6	CAP-Gly domain-containing linker protein 2	CLIP2
Q9UHB6	LIM domain and actin-binding protein 1	LIMA1
Q9UI10	Translation initiation factor eIF-2B subunit delta	EIF2B4
Q9UNS1	Protein timeless homolog	TIMELESS
Q9Y224	UPF0568 protein C14orf166	C14orf166
Q9Y282	Endoplasmic reticulum-Golgi intermediate compartment protein 3	ERGIC3
Q9Y2A7	Nck-associated protein 1	NCKAP1
Q9Y2L1	Exosome complex exonuclease RRP44	DIS3
Q9Y2W2	WW domain-binding protein 11	WBP11
Q9Y3E5	Peptidyl-tRNA hydrolase 2, mitochondrial	PTRH2
Q9Y4K0	Lysyl oxidase homolog 2	LOXL2
Q9Y520	Protein PRRC2C	PRRC2C

## Sheet: M0 vs M2 cluster 2
Majority protein IDs	Protein names	Gene names
A0AVT1	Ubiquitin-like modifier-activating enzyme 6	UBA6
A6NDG6	Phosphoglycolate phosphatase	PGP
O00139	Kinesin-like protein KIF2A	KIF2A
O00303	Eukaryotic translation initiation factor 3 subunit F	EIF3F
O00425	Insulin-like growth factor 2 mRNA-binding protein 3	IGF2BP3
O00566	U3 small nucleolar ribonucleoprotein protein MPP10	MPHOSPH10
O00762	Ubiquitin-conjugating enzyme E2 C	UBE2C
O00764	Pyridoxal kinase	PDXK
O14776	Transcription elongation regulator 1	TCERG1
O14787	Transportin-2	TNPO2
O14908	PDZ domain-containing protein GIPC1	GIPC1
O14936	Peripheral plasma membrane protein CASK	CASK
O15121	Sphingolipid delta(4)-desaturase DES1	DEGS1
O15126	Secretory carrier-associated membrane protein 1	SCAMP1
O15160	DNA-directed RNA polymerases I and III subunit RPAC1	POLR1C
O15382	Branched-chain-amino-acid aminotransferase, mitochondrial	BCAT2
O43252	Bifunctional 3-phosphoadenosine 5-phosphosulfate synthase 1	PAPSS1
O43390	Heterogeneous nuclear ribonucleoprotein R	HNRNPR
O43504	Ragulator complex protein LAMTOR5	LAMTOR5
O43681	ATPase ASNA1	ASNA1
O43776	Asparagine--tRNA ligase, cytoplasmic	NARS
O43847	Nardilysin	NRD1
O60216	Double-strand-break repair protein rad21 homolog	RAD21
O60313	Dynamin-like 120 kDa protein, mitochondrial	OPA1
O60701	UDP-glucose 6-dehydrogenase	UGDH
O60716	Catenin delta-1	CTNND1
O60841	Eukaryotic translation initiation factor 5B	EIF5B
O75369	Filamin-B	FLNB
O75534	Cold shock domain-containing protein E1	CSDE1
O75607	Nucleoplasmin-3	NPM3
O75643	U5 small nuclear ribonucleoprotein 200 kDa helicase	SNRNP200
O75718	Cartilage-associated protein	CRTAP
O75935	Dynactin subunit 3	DCTN3
O76003	Glutaredoxin-3	GLRX3
O76071	Probable cytosolic iron-sulfur protein assembly protein CIAO1	CIAO1
O94855	Protein transport protein Sec24D	SEC24D
O94925	Glutaminase kidney isoform, mitochondrial	GLS
O94979	Protein transport protein Sec31A	SEC31A
O95571	Persulfide dioxygenase ETHE1, mitochondrial	ETHE1
O95747	Serine/threonine-protein kinase OSR1	OXSR1
O95801	Tetratricopeptide repeat protein 4	TTC4
O95865	N(G),N(G)-dimethylarginine dimethylaminohydrolase 2	DDAH2
O96007	Molybdopterin synthase catalytic subunit	MOCS2
P00367;P00367-3;P00367-2;P49448	Glutamate dehydrogenase 1, mitochondrial;Glutamate dehydrogenase 2, mitochondrial	GLUD1;GLUD2
P00491	Purine nucleoside phosphorylase	PNP
P00505	Aspartate aminotransferase, mitochondrial	GOT2
P02545-2	Prelamin-A/C;Lamin-A/C	LMNA
P04181	Ornithine aminotransferase, mitochondrial	OAT
P05976-2;P05976;P08590	Myosin light chain 1/3, skeletal muscle isoform;Myosin light chain 3	MYL1;MYL3
P06737	Glycogen phosphorylase, liver form	PYGL
P06865	Beta-hexosaminidase subunit alpha	HEXA
P07942	Laminin subunit beta-1	LAMB1
P08107	Heat shock 70 kDa protein 1A	HSPA1A
P08133	Annexin A6	ANXA6
P08473	Neprilysin	MME
P08574	Cytochrome c1, heme protein, mitochondrial	CYC1
P08579	U2 small nuclear ribonucleoprotein B	SNRPB2
P09012	U1 small nuclear ribonucleoprotein A	SNRPA
P09104	Gamma-enolase	ENO2
P09622	Dihydrolipoyl dehydrogenase, mitochondrial	DLD
P09960	Leukotriene A-4 hydrolase	LTA4H
P11117	Lysosomal acid phosphatase	ACP2
P11172	Uridine 5-monophosphate synthase	UMPS
P11216	Glycogen phosphorylase, brain form	PYGB
P11413	Glucose-6-phosphate 1-dehydrogenase	G6PD
P12955	Xaa-Pro dipeptidase	PEPD
P13798	Acylamino-acid-releasing enzyme	APEH
P14678	Small nuclear ribonucleoprotein-associated proteins B and B;Small nuclear ribonucleoprotein-associated protein N	SNRPB;SNRPN
P15529	Membrane cofactor protein	CD46
P15880	40S ribosomal protein S2	RPS2
P16278	Beta-galactosidase	GLB1
P17858	ATP-dependent 6-phosphofructokinase, liver type	PFKL
P17980	26S protease regulatory subunit 6A	PSMC3
P18031	Tyrosine-protein phosphatase non-receptor type 1	PTPN1
P19784	Casein kinase II subunit alpha	CSNK2A2
P20073	Annexin A7	ANXA7
P20936	Ras GTPase-activating protein 1	RASA1
P23284	Peptidyl-prolyl cis-trans isomerase B	PPIB
P23443	Ribosomal protein S6 kinase beta-1	RPS6KB1
P25705	ATP synthase subunit alpha, mitochondrial	ATP5A1
P25789	Proteasome subunit alpha type-4	PSMA4
P27144	Adenylate kinase 4, mitochondrial	AK4
P29317	Ephrin type-A receptor 2	EPHA2
P30040	Endoplasmic reticulum resident protein 29	ERP29
P30048	Thioredoxin-dependent peroxide reductase, mitochondrial	PRDX3
P30519	Heme oxygenase 2	HMOX2
P30530	Tyrosine-protein kinase receptor UFO	AXL
P31689	DnaJ homolog subfamily A member 1	DNAJA1
P31939	Bifunctional purine biosynthesis protein PURH	ATIC
P31948	Stress-induced-phosphoprotein 1	STIP1
P32322	Pyrroline-5-carboxylate reductase 1, mitochondrial	PYCR1
P35221	Catenin alpha-1	CTNNA1
P35658	Nuclear pore complex protein Nup214	NUP214
P36542	ATP synthase subunit gamma, mitochondrial	ATP5C1
P36957	Dihydrolipoyllysine-residue succinyltransferase component of 2-oxoglutarate dehydrogenase complex, mitochondrial	DLST
P36969	Phospholipid hydroperoxide glutathione peroxidase, mitochondrial	GPX4
P38117	Electron transfer flavoprotein subunit beta	ETFB
P38571	Lysosomal acid lipase/cholesteryl ester hydrolase	LIPA
P40227	T-complex protein 1 subunit zeta	CCT6A
P42785	Lysosomal Pro-X carboxypeptidase	PRCP
P43304	Glycerol-3-phosphate dehydrogenase, mitochondrial	GPD2
P46060	Ran GTPase-activating protein 1	RANGAP1
P46459	Vesicle-fusing ATPase	NSF
P46940	Ras GTPase-activating-like protein IQGAP1	IQGAP1
P47755	F-actin-capping protein subunit alpha-2	CAPZA2
P48739	Phosphatidylinositol transfer protein beta isoform	PITPNB
P49419	Alpha-aminoadipic semialdehyde dehydrogenase	ALDH7A1
P49589	Cysteine--tRNA ligase, cytoplasmic	CARS
P49590	Probable histidine--tRNA ligase, mitochondrial	HARS2
P49915	GMP synthase [glutamine-hydrolyzing]	GMPS
P50336	Protoporphyrinogen oxidase	PPOX
P50395	Rab GDP dissociation inhibitor beta	GDI2
P50579	Methionine aminopeptidase 2	METAP2
P50995	Annexin A11	ANXA11
P51149	Ras-related protein Rab-7a	RAB7A
P51398	28S ribosomal protein S29, mitochondrial	DAP3
P52272	Heterogeneous nuclear ribonucleoprotein M	HNRNPM
P52701	DNA mismatch repair protein Msh6	MSH6
P52888	Thimet oligopeptidase	THOP1
P52907	F-actin-capping protein subunit alpha-1	CAPZA1
P55036	26S proteasome non-ATPase regulatory subunit 4	PSMD4
P55735	Protein SEC13 homolog	SEC13
P56945	Breast cancer anti-estrogen resistance protein 1	BCAR1
P57678	Gem-associated protein 4	GEMIN4
P57740	Nuclear pore complex protein Nup107	NUP107
P57772	Selenocysteine-specific elongation factor	EEFSEC
P60903	Protein S100-A10	S100A10
P61962	DDB1- and CUL4-associated factor 7	DCAF7
P62140	Serine/threonine-protein phosphatase PP1-beta catalytic subunit	PPP1CB
P62244	40S ribosomal protein S15a	RPS15A
P62333	26S protease regulatory subunit 10B	PSMC6
P63092	Guanine nucleotide-binding protein G(s) subunit alpha isoforms short	GNAS
P63165	Small ubiquitin-related modifier 1	SUMO1
P63279	SUMO-conjugating enzyme UBC9	UBE2I
P67870	Casein kinase II subunit beta	CSNK2B
P78357	Contactin-associated protein 1	CNTNAP1
P84085	ADP-ribosylation factor 5	ARF5
Q01082	Spectrin beta chain, non-erythrocytic 1	SPTBN1
Q02790	Peptidyl-prolyl cis-trans isomerase FKBP4	FKBP4
Q02978	Mitochondrial 2-oxoglutarate/malate carrier protein	SLC25A11
Q03154	Aminoacylase-1	ACY1
Q06546	GA-binding protein alpha chain	GABPA
Q07021	Complement component 1 Q subcomponent-binding protein, mitochondrial	C1QBP
Q07812	Apoptosis regulator BAX	BAX
Q07954	Prolow-density lipoprotein receptor-related protein 1	LRP1
Q08J23	tRNA (cytosine(34)-C(5))-methyltransferase	NSUN2
Q09161	Nuclear cap-binding protein subunit 1	NCBP1
Q12797	Aspartyl/asparaginyl beta-hydroxylase	ASPH
Q12824	SWI/SNF-related matrix-associated actin-dependent regulator of chromatin subfamily B member 1	SMARCB1
Q13011	Delta(3,5)-Delta(2,4)-dienoyl-CoA isomerase, mitochondrial	ECH1
Q13098	COP9 signalosome complex subunit 1	GPS1
Q13136	Liprin-alpha-1	PPFIA1
Q13247	Serine/arginine-rich splicing factor 6	SRSF6
Q13263	Transcription intermediary factor 1-beta	TRIM28
Q13283	Ras GTPase-activating protein-binding protein 1	G3BP1
Q13310	Polyadenylate-binding protein 4	PABPC4
Q13423	NAD(P) transhydrogenase, mitochondrial	NNT
Q13445	Transmembrane emp24 domain-containing protein 1	TMED1
Q13596	Sorting nexin-1	SNX1
Q13630	GDP-L-fucose synthase	TSTA3
Q13895	Bystin	BYSL
Q14012;Q8IU85-2;Q8IU85	Calcium/calmodulin-dependent protein kinase type 1;Calcium/calmodulin-dependent protein kinase type 1D	CAMK1;CAMK1D
Q14247	Src substrate cortactin	CTTN
Q14527	Helicase-like transcription factor	HLTF
Q14554	Protein disulfide-isomerase A5	PDIA5
Q14562	ATP-dependent RNA helicase DHX8	DHX8
Q14566	DNA replication licensing factor MCM6	MCM6
Q14694	Ubiquitin carboxyl-terminal hydrolase 10	USP10
Q14697-2	Neutral alpha-glucosidase AB	GANAB
Q15020	Squamous cell carcinoma antigen recognized by T-cells 3	SART3
Q15022	Polycomb protein SUZ12	SUZ12
Q15029	116 kDa U5 small nuclear ribonucleoprotein component	EFTUD2
Q15042	Rab3 GTPase-activating protein catalytic subunit	RAB3GAP1
Q15165	Serum paraoxonase/arylesterase 2	PON2
Q15181	Inorganic pyrophosphatase	PPA1
Q15208	Serine/threonine-protein kinase 38	STK38
Q15257	Serine/threonine-protein phosphatase 2A activator	PPP2R4
Q15334	Lethal(2) giant larvae protein homolog 1	LLGL1
Q15717	ELAV-like protein 1	ELAVL1
Q16658	Fascin	FSCN1
Q4V328	GRIP1-associated protein 1	GRIPAP1
Q53HC9	Protein TSSC1	TSSC1
Q5H9R7	Serine/threonine-protein phosphatase 6 regulatory subunit 3	PPP6R3
Q5K651	Sterile alpha motif domain-containing protein 9	SAMD9
Q5VW36	Focadhesin	FOCAD
Q5VYK3	Proteasome-associated protein ECM29 homolog	ECM29
Q5VYS8	Terminal uridylyltransferase 7	ZCCHC6
Q68CZ2	Tensin-3	TNS3
Q6IBS0	Twinfilin-2	TWF2
Q6NUK1	Calcium-binding mitochondrial carrier protein SCaMC-1	SLC25A24
Q6NVY1	3-hydroxyisobutyryl-CoA hydrolase, mitochondrial	HIBCH
Q6P996	Pyridoxal-dependent decarboxylase domain-containing protein 1	PDXDC1
Q7L1Q6	Basic leucine zipper and W2 domain-containing protein 1	BZW1
Q7L5N1	COP9 signalosome complex subunit 6	COPS6
Q7Z2Z2	Elongation factor Tu GTP-binding domain-containing protein 1	EFTUD1
Q86UV5	Ubiquitin carboxyl-terminal hydrolase 48	USP48
Q86X10	Ral GTPase-activating protein subunit beta	RALGAPB
Q8IV48	3-5 exoribonuclease 1	ERI1
Q8IWE2	Protein NOXP20	FAM114A1
Q8IWZ3	Ankyrin repeat and KH domain-containing protein 1	ANKHD1
Q8IXM2	Chromatin complexes subunit BAP18	BAP18
Q8IZH2	5-3 exoribonuclease 1	XRN1
Q8N1F7	Nuclear pore complex protein Nup93	NUP93
Q8N5K1	CDGSH iron-sulfur domain-containing protein 2	CISD2
Q8NBJ5	Procollagen galactosyltransferase 1	COLGALT1
Q8NBU5	ATPase family AAA domain-containing protein 1	ATAD1
Q8NEZ5	F-box only protein 22	FBXO22
Q8TED0	U3 small nucleolar RNA-associated protein 15 homolog	UTP15
Q8WU90	Zinc finger CCCH domain-containing protein 15	ZC3H15
Q8WUF5	RelA-associated inhibitor	PPP1R13L
Q8WVV9	Heterogeneous nuclear ribonucleoprotein L-like	HNRNPLL
Q8WWI1	LIM domain only protein 7	LMO7
Q8WYP5	Protein ELYS	AHCTF1
Q92621	Nuclear pore complex protein Nup205	NUP205
Q92734	Protein TFG	TFG
Q92747	Actin-related protein 2/3 complex subunit 1A	ARPC1A
Q92905	COP9 signalosome complex subunit 5	COPS5
Q93034	Cullin-5	CUL5
Q93050	V-type proton ATPase 116 kDa subunit a isoform 1	ATP6V0A1
Q969T9	WW domain-binding protein 2	WBP2
Q96A35	39S ribosomal protein L24, mitochondrial	MRPL24
Q96BJ3	Axin interactor, dorsalization-associated protein	AIDA
Q96CW5	Gamma-tubulin complex component 3	TUBGCP3
Q96DZ1	Endoplasmic reticulum lectin 1	ERLEC1
Q96EE3	Nucleoporin SEH1	SEH1L
Q96I25	Splicing factor 45	RBM17
Q96J01	THO complex subunit 3	THOC3
Q96JB5	CDK5 regulatory subunit-associated protein 3	CDK5RAP3
Q96KG9	N-terminal kinase-like protein	SCYL1
Q96P70	Importin-9	IPO9
Q96RP9	Elongation factor G, mitochondrial	GFM1
Q96RT1	Protein LAP2	ERBB2IP
Q99714	3-hydroxyacyl-CoA dehydrogenase type-2	HSD17B10
Q99755	Phosphatidylinositol 4-phosphate 5-kinase type-1 alpha	PIP5K1A
Q99873	Protein arginine N-methyltransferase 1	PRMT1
Q9BQ52	Zinc phosphodiesterase ELAC protein 2	ELAC2
Q9BR76	Coronin-1B	CORO1B
Q9BRA2	Thioredoxin domain-containing protein 17	TXNDC17
Q9BRJ2	39S ribosomal protein L45, mitochondrial	MRPL45
Q9BS26	Endoplasmic reticulum resident protein 44	ERP44
Q9BT78	COP9 signalosome complex subunit 4	COPS4
Q9BTD8	RNA-binding protein 42	RBM42
Q9BTE7	DCN1-like protein 5	DCUN1D5
Q9BTU6	Phosphatidylinositol 4-kinase type 2-alpha	PI4K2A
Q9BUJ2	Heterogeneous nuclear ribonucleoprotein U-like protein 1	HNRNPUL1
Q9BUL8	Programmed cell death protein 10	PDCD10
Q9BXJ9	N-alpha-acetyltransferase 15, NatA auxiliary subunit	NAA15
Q9BXS5	AP-1 complex subunit mu-1	AP1M1
Q9BYD6	39S ribosomal protein L1, mitochondrial	MRPL1
Q9BZJ0	Crooked neck-like protein 1	CRNKL1
Q9BZQ8	Protein Niban	FAM129A
Q9C0C2	182 kDa tankyrase-1-binding protein	TNKS1BP1
Q9GZZ1	N-alpha-acetyltransferase 50	NAA50
Q9GZZ9	Ubiquitin-like modifier-activating enzyme 5	UBA5
Q9H223	EH domain-containing protein 4	EHD4
Q9H2U1	ATP-dependent RNA helicase DHX36	DHX36
Q9H4A4	Aminopeptidase B	RNPEP
Q9H4M9	EH domain-containing protein 1	EHD1
Q9H6S3	Epidermal growth factor receptor kinase substrate 8-like protein 2	EPS8L2
Q9H993	Protein-glutamate O-methyltransferase	ARMT1
Q9H9A6	Leucine-rich repeat-containing protein 40	LRRC40
Q9HBK9	Arsenite methyltransferase	AS3MT
Q9NPH2	Inositol-3-phosphate synthase 1	ISYNA1
Q9NQR4	Omega-amidase NIT2	NIT2
Q9NRW3	DNA dC->dU-editing enzyme APOBEC-3C	APOBEC3C
Q9NRY4	Rho GTPase-activating protein 35	ARHGAP35
Q9NRZ9	Lymphoid-specific helicase	HELLS
Q9NSE4	Isoleucine--tRNA ligase, mitochondrial	IARS2
Q9NTK5	Obg-like ATPase 1	OLA1
Q9NUQ9	Protein FAM49B	FAM49B
Q9NVP1	ATP-dependent RNA helicase DDX18	DDX18
Q9NVZ3	Adaptin ear-binding coat-associated protein 2	NECAP2
Q9NX40	OCIA domain-containing protein 1	OCIAD1
Q9P2I0	Cleavage and polyadenylation specificity factor subunit 2	CPSF2
Q9P2K3	REST corepressor 3;REST corepressor 1	RCOR3;RCOR1
Q9UBF8	Phosphatidylinositol 4-kinase beta	PI4KB
Q9UDY4	DnaJ homolog subfamily B member 4	DNAJB4
Q9UGV2	Protein NDRG3	NDRG3
Q9UJS0	Calcium-binding mitochondrial carrier protein Aralar2	SLC25A13
Q9UJX3	Anaphase-promoting complex subunit 7	ANAPC7
Q9UKN8	General transcription factor 3C polypeptide 4	GTF3C4
Q9UKX7	Nuclear pore complex protein Nup50	NUP50
Q9ULK4	Mediator of RNA polymerase II transcription subunit 23	MED23
Q9UM00	Transmembrane and coiled-coil domain-containing protein 1	TMCO1
Q9UNF0	Protein kinase C and casein kinase substrate in neurons protein 2	PACSIN2
Q9UNN5	FAS-associated factor 1	FAF1
Q9UQ13	Leucine-rich repeat protein SHOC-2	SHOC2
Q9UQ80	Proliferation-associated protein 2G4	PA2G4
Q9Y266	Nuclear migration protein nudC	NUDC
Q9Y277	Voltage-dependent anion-selective channel protein 3	VDAC3
Q9Y316	Protein MEMO1	MEMO1
Q9Y490	Talin-1	TLN1
Q9Y4W6	AFG3-like protein 2	AFG3L2
Q9Y512	Sorting and assembly machinery component 50 homolog	SAMM50
Q9Y5K5	Ubiquitin carboxyl-terminal hydrolase isozyme L5	UCHL5
Q9Y5P6	Mannose-1-phosphate guanyltransferase beta	GMPPB
Q9Y5Y2	Cytosolic Fe-S cluster assembly factor NUBP2	NUBP2
Q9Y617	Phosphoserine aminotransferase	PSAT1
Q9Y6D6	Brefeldin A-inhibited guanine nucleotide-exchange protein 1	ARFGEF1

## Sheet: cluster 1 anova
Majority protein IDs	Protein names	Gene names
A6NHR9	Structural maintenance of chromosomes flexible hinge domain-containing protein 1	SMCHD1
O00203	AP-3 complex subunit beta-1	AP3B1
O00478	Butyrophilin subfamily 3 member A3;Butyrophilin subfamily 3 member A2;Butyrophilin subfamily 3 member A1	BTN3A3;BTN3A2;BTN3A1
O14521	Succinate dehydrogenase [ubiquinone] cytochrome b small subunit, mitochondrial	SDHD
O14791	Apolipoprotein L1	APOL1
O14879	Interferon-induced protein with tetratricopeptide repeats 3	IFIT3
O14933	Ubiquitin/ISG15-conjugating enzyme E2 L6	UBE2L6
O15533	Tapasin	TAPBP
O75828	Carbonyl reductase [NADPH] 3	CBR3
P04233	HLA class II histocompatibility antigen gamma chain	CD74
P05161	Ubiquitin-like protein ISG15	ISG15
P09913	Interferon-induced protein with tetratricopeptide repeats 2	IFIT2
P09914	Interferon-induced protein with tetratricopeptide repeats 1	IFIT1
P13747	HLA class I histocompatibility antigen, alpha chain E	HLA-E
P14902	Indoleamine 2,3-dioxygenase 1	IDO1
P16189;P16190;P30459;P30453;P10314;P30457;P10316;P01892;P01891	HLA class I histocompatibility antigen, A-31 alpha chain;HLA class I histocompatibility antigen, A-33 alpha chain;HLA class I histocompatibility antigen, A-74 alpha chain;HLA class I histocompatibility antigen, A-34 alpha chain;HLA class I histocompatibility antigen, A-32 alpha chain;HLA class I histocompatibility antigen, A-66 alpha chain;HLA class I histocompatibility antigen, A-69 alpha chain;…	HLA-A
Q9UQ88-5;Q9UQ88-10;P21127-12;P21127-4;P21127-5;P21127-10;P21127-6;P21127-9;Q9UQ88-4;P21127-8;Q9UQ88-3;Q9UQ88-2;P21127-3;P21127-2;Q9UQ88;P21127;Q9UQ88-9	Cyclin-dependent kinase 11A;Cyclin-dependent kinase 11B	CDK11A;CDK11B
P23381	Tryptophan--tRNA ligase, cytoplasmic	WARS
P23497	Nuclear autoantigen Sp-100	SP100
P28065	Proteasome subunit beta type-9	PSMB9
P28066	Proteasome subunit alpha type-5	PSMA5
P28838	Cytosol aminopeptidase	LAP3
P29590	Protein PML	PML
P30481;P30483	HLA class I histocompatibility antigen, B-44 alpha chain;HLA class I histocompatibility antigen, B-45 alpha chain	HLA-B
P30492;Q29940;P30493	HLA class I histocompatibility antigen, B-54 alpha chain;HLA class I histocompatibility antigen, B-59 alpha chain;HLA class I histocompatibility antigen, B-55 alpha chain	HLA-B
P30508;Q07000;P30505;Q9TNN7;P30510;P30504	HLA class I histocompatibility antigen, Cw-12 alpha chain;HLA class I histocompatibility antigen, Cw-15 alpha chain;HLA class I histocompatibility antigen, Cw-8 alpha chain;HLA class I histocompatibility antigen, Cw-5 alpha chain;HLA class I histocompatibility antigen, Cw-14 alpha chain;HLA class I histocompatibility antigen, Cw-4 alpha chain	HLA-C
P31689	DnaJ homolog subfamily A member 1	DNAJA1
P32455	Interferon-induced guanylate-binding protein 1	GBP1
P32456	Interferon-induced guanylate-binding protein 2	GBP2
P40261	Nicotinamide N-methyltransferase	NNMT
P40306	Proteasome subunit beta type-10	PSMB10
P40763	Signal transducer and activator of transcription 3	STAT3
P41226	Ubiquitin-like modifier-activating enzyme 7	UBA7
P42224	Signal transducer and activator of transcription 1-alpha/beta	STAT1
P43490	Nicotinamide phosphoribosyltransferase	NAMPT
P50579	Methionine aminopeptidase 2	METAP2
P52630	Signal transducer and activator of transcription 2	STAT2
P56945	Breast cancer anti-estrogen resistance protein 1	BCAR1
P61769	Beta-2-microglobulin	B2M
P80217	Interferon-induced 35 kDa protein	IFI35
P83111	Serine beta-lactamase-like protein LACTB, mitochondrial	LACTB
Q00978	Interferon regulatory factor 9	IRF9
Q03518	Antigen peptide transporter 1	TAP1
Q03519	Antigen peptide transporter 2	TAP2
Q04826;P03989	HLA class I histocompatibility antigen, B-40 alpha chain;HLA class I histocompatibility antigen, B-27 alpha chain	HLA-B
Q06323	Proteasome activator complex subunit 1	PSME1
Q08380	Galectin-3-binding protein	LGALS3BP
Q08945	FACT complex subunit SSRP1	SSRP1
Q10589	Bone marrow stromal antigen 2	BST2
Q13287	N-myc-interactor	NMI
Q13325	Interferon-induced protein with tetratricopeptide repeats 5	IFIT5
Q13523	Serine/threonine-protein kinase PRP4 homolog	PRPF4B
Q14258	E3 ubiquitin/ISG15 ligase TRIM25	TRIM25
Q14764	Major vault protein	MVP
Q15046	Lysine--tRNA ligase	KARS
Q15257	Serine/threonine-protein phosphatase 2A activator	PPP2R4
Q16666	Gamma-interferon-inducible protein 16	IFI16
Q460N5	Poly [ADP-ribose] polymerase 14	PARP14
Q63HN8	E3 ubiquitin-protein ligase RNF213	RNF213
Q6P179	Endoplasmic reticulum aminopeptidase 2	ERAP2
Q7Z2W4	Zinc finger CCCH-type antiviral protein 1	ZC3HAV1
Q8IWG1	WD repeat-containing protein 63	WDR63
Q8NBN3	Transmembrane protein 87A	TMEM87A
Q8NHV4	Protein NEDD1	NEDD1
Q8TDB6	E3 ubiquitin-protein ligase DTX3L	DTX3L
Q8WUA4	General transcription factor 3C polypeptide 2	GTF3C2
Q96AZ6	Interferon-stimulated gene 20 kDa protein	ISG20
Q96G03	Phosphoglucomutase-2	PGM2
Q96KQ7	Histone-lysine N-methyltransferase EHMT2	EHMT2
Q96PP9	Guanylate-binding protein 4	GBP4
Q96QU8	Exportin-6	XPO6
Q96T23	Remodeling and spacing factor 1	RSF1
Q99613;Q99613-2;B5ME19	Eukaryotic translation initiation factor 3 subunit C	EIF3C
Q9BQE5	Apolipoprotein L2	APOL2
Q9BYK8	Helicase with zinc finger domain 2	HELZ2
Q9H5V8	CUB domain-containing protein 1	CDCP1
Q9H9T3	Elongator complex protein 3	ELP3
Q9NRL2	Bromodomain adjacent to zinc finger domain protein 1A	BAZ1A
Q9NZ08	Endoplasmic reticulum aminopeptidase 1	ERAP1
Q9NZM1	Myoferlin	MYOF
Q9UKK3	Poly [ADP-ribose] polymerase 4	PARP4
Q9UKV3	Apoptotic chromatin condensation inducer in the nucleus	ACIN1
Q9UL46	Proteasome activator complex subunit 2	PSME2
Q9ULA0	Aspartyl aminopeptidase	DNPEP
Q9Y2W1	Thyroid hormone receptor-associated protein 3	THRAP3
Q9Y383	Putative RNA-binding protein Luc7-like 2	LUC7L2
Q9Y3Z3	Deoxynucleoside triphosphate triphosphohydrolase SAMHD1	SAMHD1
Q9Y5A7	NEDD8 ultimate buster 1	NUB1
Q9Y5X2	Sorting nexin-8	SNX8
Q9Y639	Neuroplastin	NPTN

## Sheet: cluster 2 anova
Majority protein IDs	Protein names	Gene names
O00139	Kinesin-like protein KIF2A	KIF2A
O15126	Secretory carrier-associated membrane protein 1	SCAMP1
O43776	Asparagine--tRNA ligase, cytoplasmic	NARS
O60701	UDP-glucose 6-dehydrogenase	UGDH
O60841	Eukaryotic translation initiation factor 5B	EIF5B
P05976-2;P05976;P08590	Myosin light chain 1/3, skeletal muscle isoform;Myosin light chain 3	MYL1;MYL3
P11586	C-1-tetrahydrofolate synthase, cytoplasmic	MTHFD1
P17858	ATP-dependent 6-phosphofructokinase, liver type	PFKL
P20585	DNA mismatch repair protein Msh3	MSH3
P21912	Succinate dehydrogenase [ubiquinone] iron-sulfur subunit, mitochondrial	SDHB
P26006	Integrin alpha-3	ITGA3
P30519	Heme oxygenase 2	HMOX2
P34932	Heat shock 70 kDa protein 4	HSPA4
P49915	GMP synthase [glutamine-hydrolyzing]	GMPS
P57678	Gem-associated protein 4	GEMIN4
P62333	26S protease regulatory subunit 10B	PSMC6
Q01082	Spectrin beta chain, non-erythrocytic 1	SPTBN1
Q06546	GA-binding protein alpha chain	GABPA
Q13111	Chromatin assembly factor 1 subunit A	CHAF1A
Q13435	Splicing factor 3B subunit 2	SF3B2
Q13596	Sorting nexin-1	SNX1
Q13813-3	Spectrin alpha chain, non-erythrocytic 1	SPTAN1
Q14247	Src substrate cortactin	CTTN
Q14376	UDP-glucose 4-epimerase	GALE
Q15181	Inorganic pyrophosphatase	PPA1
Q15398	Disks large-associated protein 5	DLGAP5
Q4V328	GRIP1-associated protein 1	GRIPAP1
Q5K651	Sterile alpha motif domain-containing protein 9	SAMD9
Q5VYS8	Terminal uridylyltransferase 7	ZCCHC6
Q86X10	Ral GTPase-activating protein subunit beta	RALGAPB
Q8NBU5	ATPase family AAA domain-containing protein 1	ATAD1
Q8WWI1	LIM domain only protein 7	LMO7
Q92597	Protein NDRG1	NDRG1
Q93050	V-type proton ATPase 116 kDa subunit a isoform 1	ATP6V0A1
Q96BJ3	Axin interactor, dorsalization-associated protein	AIDA
Q96LJ7	Dehydrogenase/reductase SDR family member 1	DHRS1
Q9BZQ8	Protein Niban	FAM129A
Q9NRW3	DNA dC->dU-editing enzyme APOBEC-3C	APOBEC3C
Q9NVZ3	Adaptin ear-binding coat-associated protein 2	NECAP2
Q9UBF8	Phosphatidylinositol 4-kinase beta	PI4KB
Q9UJS0	Calcium-binding mitochondrial carrier protein Aralar2	SLC25A13
Q9UJX3	Anaphase-promoting complex subunit 7	ANAPC7

## Sheet: cluster 3 anova
Majority protein IDs	Protein names	Gene names
A6NDG6	Phosphoglycolate phosphatase	PGP
O00303	Eukaryotic translation initiation factor 3 subunit F	EIF3F
O00425	Insulin-like growth factor 2 mRNA-binding protein 3	IGF2BP3
O00571	ATP-dependent RNA helicase DDX3X;ATP-dependent RNA helicase DDX3Y	DDX3X;DDX3Y
O00764	Pyridoxal kinase	PDXK
O14908	PDZ domain-containing protein GIPC1	GIPC1
O14936	Peripheral plasma membrane protein CASK	CASK
O15382	Branched-chain-amino-acid aminotransferase, mitochondrial	BCAT2
O43390	Heterogeneous nuclear ribonucleoprotein R	HNRNPR
O43504	Ragulator complex protein LAMTOR5	LAMTOR5
O60216	Double-strand-break repair protein rad21 homolog	RAD21
O60716	Catenin delta-1	CTNND1
O75037-3;O75037-4;O75037-2;O75037;Q7Z4S6-6;Q7Z4S6-3;Q7Z4S6-5;Q7Z4S6-2;Q7Z4S6;Q7Z4S6-4	Kinesin-like protein KIF21B;Kinesin-like protein KIF21A	KIF21B;KIF21A
O75369	Filamin-B	FLNB
O75935	Dynactin subunit 3	DCTN3
O76003	Glutaredoxin-3	GLRX3
O94925	Glutaminase kidney isoform, mitochondrial	GLS
O94979	Protein transport protein Sec31A	SEC31A
O95793	Double-stranded RNA-binding protein Staufen homolog 1	STAU1
O95865	N(G),N(G)-dimethylarginine dimethylaminohydrolase 2	DDAH2
P00367;P00367-3;P00367-2;P49448	Glutamate dehydrogenase 1, mitochondrial;Glutamate dehydrogenase 2, mitochondrial	GLUD1;GLUD2
P00491	Purine nucleoside phosphorylase	PNP
P00558	Phosphoglycerate kinase 1	PGK1
P02545-2	Prelamin-A/C;Lamin-A/C	LMNA
P04181	Ornithine aminotransferase, mitochondrial	OAT
P04899	Guanine nucleotide-binding protein G(i) subunit alpha-2	GNAI2
P06865	Beta-hexosaminidase subunit alpha	HEXA
P07942	Laminin subunit beta-1	LAMB1
P08107	Heat shock 70 kDa protein 1A	HSPA1A
P08473	Neprilysin	MME
P08579	U2 small nuclear ribonucleoprotein B	SNRPB2
P09012	U1 small nuclear ribonucleoprotein A	SNRPA
P09104	Gamma-enolase	ENO2
P09960	Leukotriene A-4 hydrolase	LTA4H
P11117	Lysosomal acid phosphatase	ACP2
P11216	Glycogen phosphorylase, brain form	PYGB
P11413	Glucose-6-phosphate 1-dehydrogenase	G6PD
P13861	cAMP-dependent protein kinase type II-alpha regulatory subunit	PRKAR2A
P15529	Membrane cofactor protein	CD46
P15880	40S ribosomal protein S2	RPS2
P16278	Beta-galactosidase	GLB1
P17980	26S protease regulatory subunit 6A	PSMC3
P18031	Tyrosine-protein phosphatase non-receptor type 1	PTPN1
P19784	Casein kinase II subunit alpha	CSNK2A2
P20073	Annexin A7	ANXA7
P23284	Peptidyl-prolyl cis-trans isomerase B	PPIB
P27144	Adenylate kinase 4, mitochondrial	AK4
P29317	Ephrin type-A receptor 2	EPHA2
P30040	Endoplasmic reticulum resident protein 29	ERP29
P30048	Thioredoxin-dependent peroxide reductase, mitochondrial	PRDX3
P30530	Tyrosine-protein kinase receptor UFO	AXL
P31939	Bifunctional purine biosynthesis protein PURH	ATIC
P32322	Pyrroline-5-carboxylate reductase 1, mitochondrial	PYCR1
P35221	Catenin alpha-1	CTNNA1
P35658	Nuclear pore complex protein Nup214	NUP214
P36542	ATP synthase subunit gamma, mitochondrial	ATP5C1
P36969	Phospholipid hydroperoxide glutathione peroxidase, mitochondrial	GPX4
P38571	Lysosomal acid lipase/cholesteryl ester hydrolase	LIPA
P40227	T-complex protein 1 subunit zeta	CCT6A
P40926	Malate dehydrogenase, mitochondrial	MDH2
P42785	Lysosomal Pro-X carboxypeptidase	PRCP
P43304	Glycerol-3-phosphate dehydrogenase, mitochondrial	GPD2
P46060	Ran GTPase-activating protein 1	RANGAP1
P47755	F-actin-capping protein subunit alpha-2	CAPZA2
P49419	Alpha-aminoadipic semialdehyde dehydrogenase	ALDH7A1
P49589	Cysteine--tRNA ligase, cytoplasmic	CARS
P49590	Probable histidine--tRNA ligase, mitochondrial	HARS2
P49593	Protein phosphatase 1F	PPM1F
P50336	Protoporphyrinogen oxidase	PPOX
P50583	Bis(5-nucleosyl)-tetraphosphatase [asymmetrical]	NUDT2
P52272	Heterogeneous nuclear ribonucleoprotein M	HNRNPM
P52907	F-actin-capping protein subunit alpha-1	CAPZA1
P53621	Coatomer subunit alpha;Xenin;Proxenin	COPA
P55036	26S proteasome non-ATPase regulatory subunit 4	PSMD4
P55735	Protein SEC13 homolog	SEC13
P57740	Nuclear pore complex protein Nup107	NUP107
P57772	Selenocysteine-specific elongation factor	EEFSEC
P60228	Eukaryotic translation initiation factor 3 subunit E	EIF3E
P61221	ATP-binding cassette sub-family E member 1	ABCE1
P61962	DDB1- and CUL4-associated factor 7	DCAF7
P63092	Guanine nucleotide-binding protein G(s) subunit alpha isoforms short	GNAS
P63165	Small ubiquitin-related modifier 1	SUMO1
P67870	Casein kinase II subunit beta	CSNK2B
P78357	Contactin-associated protein 1	CNTNAP1
P84085	ADP-ribosylation factor 5	ARF5
Q00341	Vigilin	HDLBP
Q02790	Peptidyl-prolyl cis-trans isomerase FKBP4	FKBP4
Q02978	Mitochondrial 2-oxoglutarate/malate carrier protein	SLC25A11
Q07812	Apoptosis regulator BAX	BAX
Q07954	Prolow-density lipoprotein receptor-related protein 1	LRP1
Q13098	COP9 signalosome complex subunit 1	GPS1
Q13136	Liprin-alpha-1	PPFIA1
Q13263	Transcription intermediary factor 1-beta	TRIM28
Q13283	Ras GTPase-activating protein-binding protein 1	G3BP1
Q13310	Polyadenylate-binding protein 4	PABPC4
Q13445	Transmembrane emp24 domain-containing protein 1	TMED1
Q13630	GDP-L-fucose synthase	TSTA3
Q14012;Q8IU85-2;Q8IU85	Calcium/calmodulin-dependent protein kinase type 1;Calcium/calmodulin-dependent protein kinase type 1D	CAMK1;CAMK1D
Q14562	ATP-dependent RNA helicase DHX8	DHX8
Q14697-2	Neutral alpha-glucosidase AB	GANAB
Q15020	Squamous cell carcinoma antigen recognized by T-cells 3	SART3
Q15022	Polycomb protein SUZ12	SUZ12
Q15029	116 kDa U5 small nuclear ribonucleoprotein component	EFTUD2
Q15208	Serine/threonine-protein kinase 38	STK38
Q15334	Lethal(2) giant larvae protein homolog 1	LLGL1
Q15717	ELAV-like protein 1	ELAVL1
Q16658	Fascin	FSCN1
Q3ZCQ8	Mitochondrial import inner membrane translocase subunit TIM50	TIMM50
Q5H9R7	Serine/threonine-protein phosphatase 6 regulatory subunit 3	PPP6R3
Q5VYK3	Proteasome-associated protein ECM29 homolog	ECM29
Q68CZ2	Tensin-3	TNS3
Q6IBS0	Twinfilin-2	TWF2
Q6NUK1	Calcium-binding mitochondrial carrier protein SCaMC-1	SLC25A24
Q6NVY1	3-hydroxyisobutyryl-CoA hydrolase, mitochondrial	HIBCH
Q6P996	Pyridoxal-dependent decarboxylase domain-containing protein 1	PDXDC1
Q7L1Q6	Basic leucine zipper and W2 domain-containing protein 1	BZW1
Q7L5N1	COP9 signalosome complex subunit 6	COPS6
Q7Z2Z2	Elongation factor Tu GTP-binding domain-containing protein 1	EFTUD1
Q8IXI1	Mitochondrial Rho GTPase 2	RHOT2
Q8N1F7	Nuclear pore complex protein Nup93	NUP93
Q8NBJ5	Procollagen galactosyltransferase 1	COLGALT1
Q8TC12	Retinol dehydrogenase 11	RDH11
Q8TCS8	Polyribonucleotide nucleotidyltransferase 1, mitochondrial	PNPT1
Q8WU90	Zinc finger CCCH domain-containing protein 15	ZC3H15
Q8WVV9	Heterogeneous nuclear ribonucleoprotein L-like	HNRNPLL
Q92734	Protein TFG	TFG
Q93034	Cullin-5	CUL5
Q96CW5	Gamma-tubulin complex component 3	TUBGCP3
Q96DZ1	Endoplasmic reticulum lectin 1	ERLEC1
Q96I25	Splicing factor 45	RBM17
Q96J01	THO complex subunit 3	THOC3
Q96JB5	CDK5 regulatory subunit-associated protein 3	CDK5RAP3
Q96KG9	N-terminal kinase-like protein	SCYL1
Q96P70	Importin-9	IPO9
Q96RP9	Elongation factor G, mitochondrial	GFM1
Q99873	Protein arginine N-methyltransferase 1	PRMT1
Q9BR76	Coronin-1B	CORO1B
Q9BRA2	Thioredoxin domain-containing protein 17	TXNDC17
Q9BS26	Endoplasmic reticulum resident protein 44	ERP44
Q9BT78	COP9 signalosome complex subunit 4	COPS4
Q9BTD8	RNA-binding protein 42	RBM42
Q9BTE7	DCN1-like protein 5	DCUN1D5
Q9BTU6	Phosphatidylinositol 4-kinase type 2-alpha	PI4K2A
Q9BUL8	Programmed cell death protein 10	PDCD10
Q9BXS5	AP-1 complex subunit mu-1	AP1M1
Q9BYD6	39S ribosomal protein L1, mitochondrial	MRPL1
Q9BZE1	39S ribosomal protein L37, mitochondrial	MRPL37
Q9GZZ1	N-alpha-acetyltransferase 50	NAA50
Q9H0C8	Integrin-linked kinase-associated serine/threonine phosphatase 2C	ILKAP
Q9H4A4	Aminopeptidase B	RNPEP
Q9H4M9	EH domain-containing protein 1	EHD1
Q9H993	Protein-glutamate O-methyltransferase	ARMT1
Q9HBK9	Arsenite methyltransferase	AS3MT
Q9HD20	Manganese-transporting ATPase 13A1	ATP13A1
Q9NPH2	Inositol-3-phosphate synthase 1	ISYNA1
Q9NQR4	Omega-amidase NIT2	NIT2
Q9NVP1	ATP-dependent RNA helicase DDX18	DDX18
Q9P2I0	Cleavage and polyadenylation specificity factor subunit 2	CPSF2
Q9P2K3	REST corepressor 3;REST corepressor 1	RCOR3;RCOR1
Q9UBD5	Origin recognition complex subunit 3	ORC3
Q9UDY4	DnaJ homolog subfamily B member 4	DNAJB4
Q9UGV2	Protein NDRG3	NDRG3
Q9UKN8	General transcription factor 3C polypeptide 4	GTF3C4
Q9ULK4	Mediator of RNA polymerase II transcription subunit 23	MED23
Q9UM00	Transmembrane and coiled-coil domain-containing protein 1	TMCO1
Q9UNF0	Protein kinase C and casein kinase substrate in neurons protein 2	PACSIN2
Q9UQ80	Proliferation-associated protein 2G4	PA2G4
Q9Y266	Nuclear migration protein nudC	NUDC
Q9Y277	Voltage-dependent anion-selective channel protein 3	VDAC3
Q9Y316	Protein MEMO1	MEMO1
Q9Y490	Talin-1	TLN1
Q9Y4W6	AFG3-like protein 2	AFG3L2
Q9Y512	Sorting and assembly machinery component 50 homolog	SAMM50
Q9Y5P6	Mannose-1-phosphate guanyltransferase beta	GMPPB
Q9Y617	Phosphoserine aminotransferase	PSAT1
Q9Y678	Coatomer subunit gamma-1	COPG1
Q9Y6D6	Brefeldin A-inhibited guanine nucleotide-exchange protein 1	ARFGEF1
Q9H6R3	Acyl-CoA synthetase short-chain family member 3, mitochondrial	ACSS3

## Sheet: cluster 4 anova
Majority protein IDs	Protein names	Gene names
P47813;O14602	Eukaryotic translation initiation factor 1A, X-chromosomal;Eukaryotic translation initiation factor 1A, Y-chromosomal	EIF1AX;EIF1AY
O14828	Secretory carrier-associated membrane protein 3	SCAMP3
O15164	Transcription intermediary factor 1-alpha	TRIM24
O15372	Eukaryotic translation initiation factor 3 subunit H	EIF3H
O43237	Cytoplasmic dynein 1 light intermediate chain 2	DYNC1LI2
O43583	Density-regulated protein	DENR
O43663	Protein regulator of cytokinesis 1	PRC1
O43670	BUB3-interacting and GLEBS motif-containing protein ZNF207	ZNF207
Q99880;Q99879;Q99877;Q93079;Q5QNW6;P62807;P58876;P57053;O60814;Q5QNW6-2	Histone H2B type 1-L;Histone H2B type 1-M;Histone H2B type 1-N;Histone H2B type 1-H;Histone H2B type 2-F;Histone H2B type 1-C/E/F/G/I;Histone H2B type 1-D;Histone H2B type F-S;Histone H2B type 1-K	HIST1H2BL;HIST1H2BM;HIST1H2BN;HIST1H2BH;HIST2H2BF;HIST1H2BC;HIST1H2BD;H2BFS;HIST1H2BK
O60832	H/ACA ribonucleoprotein complex subunit 4	DKC1
O75152	Zinc finger CCCH domain-containing protein 11A	ZC3H11A
O75431	Metaxin-2	MTX2
O75663	TIP41-like protein	TIPRL
O95400	CD2 antigen cytoplasmic tail-binding protein 2	CD2BP2
P00338;P00338-3;P00338-4;P00338-5;P00338-2	L-lactate dehydrogenase A chain	LDHA
P02462	Collagen alpha-1(IV) chain;Arresten	COL4A1
P02794	Ferritin heavy chain	FTH1
P04350	Tubulin beta-4A chain	TUBB4A
Q99878;Q96KK5;Q9BTM1;Q16777;Q93077;Q7L7L0;Q6FI13;P20671;P0C0S8;P04908;Q96QV6;P16104;Q9BTM1-2	Histone H2A type 1-J;Histone H2A type 1-H;Histone H2A.J;Histone H2A type 2-C;Histone H2A type 1-C;Histone H2A type 3;Histone H2A type 2-A;Histone H2A type 1-D;Histone H2A type 1;Histone H2A type 1-B/E;Histone H2A type 1-A;Histone H2AX	HIST1H2AJ;HIST1H2AH;H2AFJ;HIST2H2AC;HIST1H2AC;HIST3H2A;HIST2H2AA3;HIST1H2AD;HIST1H2AG;HIST1H2AB;HIST1H2AA;H2AFX
P06753		TPM3
P07305	Histone H1.0	H1F0
P07355	Annexin A2	ANXA2
P08621	U1 small nuclear ribonucleoprotein 70 kDa	SNRNP70
P09001	39S ribosomal protein L3, mitochondrial	MRPL3
P09493	Tropomyosin alpha-1 chain	TPM1
P09669	Cytochrome c oxidase subunit 6C	COX6C
Q71UI9;P0C0S5;Q71UI9-3;Q71UI9-4;Q71UI9-2	Histone H2A.V;Histone H2A.Z	H2AFV;H2AFZ
P16403;P10412;P16402	Histone H1.2;Histone H1.4;Histone H1.3	HIST1H1C;HIST1H1E;HIST1H1D
P17987	T-complex protein 1 subunit alpha	TCP1
P18621	60S ribosomal protein L17	RPL17
P20339	Ras-related protein Rab-5A	RAB5A
P23588	Eukaryotic translation initiation factor 4B	EIF4B
P24752	Acetyl-CoA acetyltransferase, mitochondrial	ACAT1
P26373	60S ribosomal protein L13	RPL13
P26885	Peptidyl-prolyl cis-trans isomerase FKBP2	FKBP2
P29083	General transcription factor IIE subunit 1	GTF2E1
P31483	Nucleolysin TIA-1 isoform p40	TIA1
P37108	Signal recognition particle 14 kDa protein	SRP14
P39019	40S ribosomal protein S19	RPS19
P39060	Collagen alpha-1(XVIII) chain;Endostatin	COL18A1
P39687	Acidic leucine-rich nuclear phosphoprotein 32 family member A	ANP32A
P39748	Flap endonuclease 1	FEN1
P42766	60S ribosomal protein L35	RPL35
P46776	60S ribosomal protein L27a	RPL27A
P46778	60S ribosomal protein L21	RPL21
P46779	60S ribosomal protein L28	RPL28
P46783;Q9NQ39	40S ribosomal protein S10;Putative 40S ribosomal protein S10-like	RPS10;RPS10P5
P48059	LIM and senescent cell antigen-like-containing domain protein 1	LIMS1
P48449	Lanosterol synthase	LSS
P49750	YLP motif-containing protein 1	YLPM1
P49756	RNA-binding protein 25	RBM25
P50479	PDZ and LIM domain protein 4	PDLIM4
P60033	CD81 antigen	CD81
P60468	Protein transport protein Sec61 subunit beta	SEC61B
P61020	Ras-related protein Rab-5B	RAB5B
P61964	WD repeat-containing protein 5	WDR5
P62277	40S ribosomal protein S13	RPS13
P62495	Eukaryotic peptide chain release factor subunit 1	ETF1
P62750	60S ribosomal protein L23a	RPL23A
P62829	60S ribosomal protein L23	RPL23
P62841	40S ribosomal protein S15	RPS15
P62847	40S ribosomal protein S24	RPS24
P62854	40S ribosomal protein S26	RPS26
P62910	60S ribosomal protein L32	RPL32
P62917	60S ribosomal protein L8	RPL8
P62979;P62987;P0CG47;P0CG48	Ubiquitin-40S ribosomal protein S27a;Ubiquitin;40S ribosomal protein S27a;Ubiquitin-60S ribosomal protein L40;Ubiquitin;60S ribosomal protein L40;Polyubiquitin-B;Ubiquitin;Polyubiquitin-C;Ubiquitin	RPS27A;UBA52;UBB;UBC
P62995	Transformer-2 protein homolog beta	TRA2B
P67809	Nuclease-sensitive element-binding protein 1	YBX1
P67936	Tropomyosin alpha-4 chain	TPM4
P68036	Ubiquitin-conjugating enzyme E2 L3	UBE2L3
P68431;Q16695	Histone H3.1;Histone H3.1t	HIST1H3A;HIST3H3
P82979	SAP domain-containing ribonucleoprotein	SARNP
P84098	60S ribosomal protein L19	RPL19
P98160	Basement membrane-specific heparan sulfate proteoglycan core protein	HSPG2
Q01518	Adenylyl cyclase-associated protein 1	CAP1
Q05682	Caldesmon	CALD1
Q08257	Quinone oxidoreductase	CRYZ
Q12841	Follistatin-related protein 1	FSTL1
Q13112	Chromatin assembly factor 1 subunit B	CHAF1B
Q13459	Unconventional myosin-IXb	MYO9B
Q13813	Spectrin alpha chain, non-erythrocytic 1	SPTAN1
Q14914	Prostaglandin reductase 1	PTGR1
Q15428	Splicing factor 3A subunit 2	SF3A2
Q15637	Splicing factor 1	SF1
Q15942	Zyxin	ZYX
Q16186	Proteasomal ubiquitin receptor ADRM1	ADRM1
Q16762	Thiosulfate sulfurtransferase	TST
Q27J81	Inverted formin-2	INF2
Q5GLZ8	Probable E3 ubiquitin-protein ligase HERC4	HERC4
Q5RKV6	Exosome complex component MTR3	EXOSC6
Q5SNT2	Transmembrane protein 201	TMEM201
Q5SSJ5	Heterochromatin protein 1-binding protein 3	HP1BP3
Q7Z739;Q9BYJ9	YTH domain-containing family protein 3;YTH domain-containing family protein 1	YTHDF3;YTHDF1
Q86TU7	Histone-lysine N-methyltransferase setd3	SETD3
Q86VS8	Protein Hook homolog 3	HOOK3
Q8IVM0	Coiled-coil domain-containing protein 50	CCDC50
Q8IY67	Ribonucleoprotein PTB-binding 1	RAVER1
Q8N726	Tumor suppressor ARF	CDKN2A
Q8WUM0	Nuclear pore complex protein Nup133	NUP133
Q8WVX9	Fatty acyl-CoA reductase 1	FAR1
Q92541	RNA polymerase-associated protein RTF1 homolog	RTF1
Q92889	DNA repair endonuclease XPF	ERCC4
Q969P0	Immunoglobulin superfamily member 8	IGSF8
Q96FQ6	Protein S100-A16	S100A16
Q96PD2	Discoidin, CUB and LCCL domain-containing protein 2	DCBLD2
Q99622	Protein C10	C12orf57
Q99653	Calcineurin B homologous protein 1	CHP1
Q99661	Kinesin-like protein KIF2C	KIF2C
Q9BTT0	Acidic leucine-rich nuclear phosphoprotein 32 family member E	ANP32E
Q9BUT1	3-hydroxybutyrate dehydrogenase type 2	BDH2
Q9BXB4	Oxysterol-binding protein-related protein 11	OSBPL11
Q9BY42	Protein RTF2 homolog	RTFDC1
Q9BYC9	39S ribosomal protein L20, mitochondrial	MRPL20
Q9HAU4	E3 ubiquitin-protein ligase SMURF2	SMURF2
Q9NQW7	Xaa-Pro aminopeptidase 1	XPNPEP1
Q9NR30	Nucleolar RNA helicase 2	DDX21
Q9NRW7	Vacuolar protein sorting-associated protein 45	VPS45
Q9NRX4	14 kDa phosphohistidine phosphatase	PHPT1
Q9NVJ2;Q96BM9	ADP-ribosylation factor-like protein 8B;ADP-ribosylation factor-like protein 8A	ARL8B;ARL8A
Q9UBQ7	Glyoxylate reductase/hydroxypyruvate reductase	GRHPR
Q9UDT6	CAP-Gly domain-containing linker protein 2	CLIP2
Q9UHB6	LIM domain and actin-binding protein 1	LIMA1
Q9UI10	Translation initiation factor eIF-2B subunit delta	EIF2B4
Q9Y224	UPF0568 protein C14orf166	C14orf166
Q9Y2A7	Nck-associated protein 1	NCKAP1
Q9Y2W2	WW domain-binding protein 11	WBP11
Q9Y3E5	Peptidyl-tRNA hydrolase 2, mitochondrial	PTRH2
Q9Y4K0	Lysyl oxidase homolog 2	LOXL2
Q9Y520	Protein PRRC2C	PRRC2C

## Sheet: cluster 5 anova
Majority protein IDs	Protein names	Gene names
O00116	Alkyldihydroxyacetonephosphate synthase, peroxisomal	AGPS
O00468	Agrin	AGRN
O14578	Citron Rho-interacting kinase	CIT
O15116	U6 snRNA-associated Sm-like protein LSm1	LSM1
O15269	Serine palmitoyltransferase 1	SPTLC1
O43598	2-deoxynucleoside 5-phosphate N-hydrolase 1	DNPH1
O43708	Maleylacetoacetate isomerase	GSTZ1
O60427	Fatty acid desaturase 1	FADS1
O75534	Cold shock domain-containing protein E1	CSDE1
O75937	DnaJ homolog subfamily C member 8	DNAJC8
O76021	Ribosomal L1 domain-containing protein 1	RSL1D1
O95864	Fatty acid desaturase 2	FADS2
P02751	Fibronectin	FN1
P09486	SPARC	SPARC
P14618	Pyruvate kinase PKM	PKM
P28072	Proteasome subunit beta type-6	PSMB6
P28074	Proteasome subunit beta type-5	PSMB5
P29401	Transketolase	TKT
P30042	ES1 protein homolog, mitochondrial	C21orf33
P46976	Glycogenin-1	GYG1
P49327	Fatty acid synthase	FASN
P49755	Transmembrane emp24 domain-containing protein 10	TMED10
P54886	Delta-1-pyrroline-5-carboxylate synthase	ALDH18A1
P63244	Guanine nucleotide-binding protein subunit beta-2-like 1	GNB2L1
Q13085	Acetyl-CoA carboxylase 1	ACACA
Q13151	Heterogeneous nuclear ribonucleoprotein A0	HNRNPA0
Q13247	Serine/arginine-rich splicing factor 6	SRSF6
Q14008	Cytoskeleton-associated protein 5	CKAP5
Q14011	Cold-inducible RNA-binding protein	CIRBP
Q14257	Reticulocalbin-2	RCN2
Q15366	Poly(rC)-binding protein 2	PCBP2
Q16850	Lanosterol 14-alpha demethylase	CYP51A1
Q5T280	Putative methyltransferase C9orf114	C9orf114
Q63ZY3	KN motif and ankyrin repeat domain-containing protein 2	KANK2
Q86WB0	Nuclear-interacting partner of ALK	ZC3HC1
Q86XL3	Ankyrin repeat and LEM domain-containing protein 2	ANKLE2
Q96AQ6	Pre-B-cell leukemia transcription factor-interacting protein 1	PBXIP1
Q96FX7	tRNA (adenine(58)-N(1))-methyltransferase catalytic subunit TRMT61A	TRMT61A
Q9BSJ8	Extended synaptotagmin-1	ESYT1
Q9NRZ9	Lymphoid-specific helicase	HELLS
Q9NX20	39S ribosomal protein L16, mitochondrial	MRPL16
Q9NZN4	EH domain-containing protein 2	EHD2
Q9P2J5	Leucine--tRNA ligase, cytoplasmic	LARS
Q9UI42	Carboxypeptidase A4	CPA4
Q9UJZ1	Stomatin-like protein 2, mitochondrial	STOML2
Q9UKX7	Nuclear pore complex protein Nup50	NUP50
Q9UL25	Ras-related protein Rab-21	RAB21
